# Supplementary material for: Di-μ-cyanido-tetra­cyanido(5,5,7,12,12,14-hexa­methyl-1,4,8,11-tetra­aza­cyclo­tetra­decane)[N-(quinolin-8-yl)quinoline-2-carboxamidato]diiron(III)nickel(II) 2.07-hydrate
Source: Acta Crystallogr Sect E Struct Rep Online. 2013 Apr 20;69(Pt 5):m271–2. doi: 10.1107/S1600536813010234 (PMC3647811; doi:10.1107/S1600536813010234)
Supplement: Supplementary file 1 [file e-69-0m271-sup1.cif]

##############################################################################
#                                                                            #
# This CIF contains the data in a paper accepted for publication in          #
# Acta Crystallographica Section E. It conforms to the requirements of       #
# Notes for Authors for Acta Crystallographica Section E, and has been       #
# peer reviewed under the auspices of the IUCr Commission on Journals.       #
#                                                                            #
# Full details of the Crystallographic Information File format               #
# are given in the paper "The Crystallographic Information File (CIF):       #
# a New Standard Archive File for Crystallography" by S. R. Hall, F. H.      #
# Allen and I. D. Brown [Acta Cryst. (1991), A47, 655-685].                  #
#                                                                            #
# The current version of the core CIF dictionary is obtainable from          #
# ftp://ftp.iucr.org/pub/cif_core.dic.                                       #
#                                                                            #
# Software is freely available for graphical display of the structure(s)     #
# in this CIF. For information consult the CIF software page                 #
# http://www.iucr.org/resources/cif/software.                                #
#                                                                            #
# This file may be used for bona fide research purposes within the           #
# scientific community so long as proper attribution is given to the journal # 
# article from which it was obtained.                                        #
#                                                                            #
##############################################################################
data_I
_audit_creation_method     SHELXL-97
_chemical_name_systematic
;\
Di-\m-cyanido-tetracyanido(5,5,7,12,12,14-hexamethyl-1,4,8,11-\
tetraazacyclotetradecane)[<i>N</i>-(quinolin-8-yl)quinoline-2-\
carboxamidato]diiron(III)nickel(II) dihydrate
;
_chemical_name_common     ?
_chemical_formula_moiety     'C60 H60 Fe2 N16 Ni O2, 2.07(H2 O)'
_chemical_formula_sum     'C60 H64.14 Fe2 N16 Ni O4.07'
_chemical_formula_iupac
                        '[Fe2 Ni (C19 H12 N3 O)2 (C N)6 (C16 H36 N4)], 2.07H2 O'
_chemical_formula_weight     1244.89
_chemical_melting_point     ?
_symmetry_cell_setting     monoclinic
_symmetry_space_group_name_H-M     'P 21/c'
_symmetry_space_group_name_Hall     '-P 2ybc'
loop_
    _symmetry_equiv_pos_as_xyz
    'x, y, z'
    '-x, y+1/2, -z+1/2'
    '-x, -y, -z'
    'x, -y-1/2, z-1/2'
_cell_length_a     9.4145(13)
_cell_length_b     15.7309(17)
_cell_length_c     20.590(2)
_cell_angle_alpha     90.00
_cell_angle_beta     101.781(3)
_cell_angle_gamma     90.00
_cell_volume     2985.1(6)
_cell_formula_units_Z     2
_cell_measurement_reflns_used     3735
_cell_measurement_theta_min     2.11
_cell_measurement_theta_max     23.42
_cell_measurement_temperature     291(2)
_exptl_crystal_description     'block'
_exptl_crystal_colour     'black'
_exptl_crystal_size_max     0.28
_exptl_crystal_size_mid     0.24
_exptl_crystal_size_min     0.22
_exptl_crystal_density_diffrn     1.384
_exptl_crystal_density_meas     ?
_exptl_crystal_density_method     'not measured'
_exptl_crystal_F_000     1297.4
_exptl_absorpt_coefficient_mu     0.852
_exptl_absorpt_correction_type     multi-scan
_exptl_absorpt_process_details     '(ABSCOR; Higashi, 1995)'
_exptl_absorpt_correction_T_min     0.7963
_exptl_absorpt_correction_T_max     0.8346
_exptl_special_details
;
;
_diffrn_ambient_temperature     291(2)
_diffrn_radiation_type     MoK\a
_diffrn_radiation_wavelength     0.71073
_diffrn_radiation_source     'fine-focus sealed tube'
_diffrn_radiation_monochromator     graphite
_diffrn_measurement_device_type     'Rigaku Saturn 724 CCD'
_diffrn_measurement_method     '\f and \w scans'
_diffrn_detector_area_resol_mean     ?
_diffrn_reflns_number     12764
_diffrn_reflns_av_R_equivalents     0.0221
_diffrn_reflns_av_sigmaI/netI     0.0692
_diffrn_reflns_theta_min     3.29
_diffrn_reflns_theta_max     26.03
_diffrn_reflns_theta_full     26.03
_diffrn_measured_fraction_theta_max     0.970
_diffrn_measured_fraction_theta_full     0.970
_diffrn_reflns_limit_h_min     -11
_diffrn_reflns_limit_h_max     11
_diffrn_reflns_limit_k_min     0
_diffrn_reflns_limit_k_max     19
_diffrn_reflns_limit_l_min     0
_diffrn_reflns_limit_l_max     25
_refine_special_details
;
Refinement of <i>F</i>^2^ against ALL reflections. The weighted <i>R</i>-factor
<i>wR</i> and goodness of fit <i>S</i> are based on <i>F</i>^2^, conventional
<i>R</i>-factors <i>R</i> are based on <i>F</i>, with <i>F</i> set to zero for
negative <i>F</i>^2^. The threshold expression of <i>F</i>^2^ >
\s(<i>F</i>^2^) is used only for calculating <i>R</i>-factors(gt) <i>etc</i>.
and is not relevant to the choice of reflections for refinement.
<i>R</i>-factors based on <i>F</i>^2^ are statistically about twice as large
as those based on <i>F</i>, and <i>R</i>- factors based on ALL data will be
even larger. the restraints that were used for the refinement of the water H
atoms are: <i>DFIX</i> 2.1 H2WA O1 <i>DFIX</i> 1.36 H1WA H1WB H2WA H2WB
<i>DFIX</i> 0.82 O1W H1WA O1W H1WB O2W H2WA O2W H2WB
;
_reflns_number_total     5722
_reflns_number_gt     4078
_reflns_threshold_expression     I>2sigma(I)
_refine_ls_structure_factor_coef     Fsqd
_refine_ls_matrix_type     full
_refine_ls_R_factor_all     0.0660
_refine_ls_R_factor_gt     0.0573
_refine_ls_wR_factor_gt     0.1539
_refine_ls_wR_factor_ref     0.1564
_refine_ls_goodness_of_fit_ref     0.971
_refine_ls_restrained_S_all     0.972
_refine_ls_number_reflns     5722
_refine_ls_number_parameters     402
_refine_ls_number_restraints     7
_refine_ls_hydrogen_treatment     mixed
_refine_ls_weighting_scheme     calc
_refine_ls_weighting_details
         'calc w=1/[\s^2^(Fo^2^)+(0.0950P)^2^+0.0000P] where P=(Fo^2^+2Fc^2^)/3'
_atom_sites_solution_hydrogens     geom
_atom_sites_solution_primary     direct
_atom_sites_solution_secondary     difmap
_refine_ls_shift/su_max     0.000
_refine_ls_shift/su_mean     0.000
_refine_diff_density_max     0.419
_refine_diff_density_min     -0.420
_refine_ls_extinction_method     none
_refine_ls_extinction_coef     ?
loop_
    _atom_type_symbol
    _atom_type_description
    _atom_type_scat_dispersion_real
    _atom_type_scat_dispersion_imag
    _atom_type_scat_source
    'C' 'C' 0.0033 0.0016
                         'International Tables Vol C Tables 4.2.6.8 and 6.1.1.4'
    'H' 'H' 0.0000 0.0000
                         'International Tables Vol C Tables 4.2.6.8 and 6.1.1.4'
    'N' 'N' 0.0061 0.0033
                         'International Tables Vol C Tables 4.2.6.8 and 6.1.1.4'
    'O' 'O' 0.0106 0.0060
                         'International Tables Vol C Tables 4.2.6.8 and 6.1.1.4'
    'Fe' 'Fe' 0.3463 0.8444
                         'International Tables Vol C Tables 4.2.6.8 and 6.1.1.4'
    'Ni' 'Ni' 0.3393 1.1124
                         'International Tables Vol C Tables 4.2.6.8 and 6.1.1.4'
_computing_data_collection     'CrystalClear (Rigaku, 2008)'
_computing_cell_refinement     'CrystalClear (Rigaku, 2008)'
_computing_data_reduction     'CrystalClear (Rigaku, 2008)'
_computing_structure_solution     'SHELXS97 (Sheldrick, 2008)'
_computing_structure_refinement     'SHELXS97 (Sheldrick, 2008)'
_computing_molecular_graphics     'DIAMOND (Brandenburg, 2006)'
_computing_publication_material     'SHELXTL (Sheldrick, 2008)'
loop_
    _atom_site_type_symbol
    _atom_site_label
    _atom_site_fract_x
    _atom_site_fract_y
    _atom_site_fract_z
    _atom_site_U_iso_or_equiv
    _atom_site_adp_type
    _atom_site_calc_flag
    _atom_site_refinement_flags
    _atom_site_occupancy
    _atom_site_symmetry_multiplicity
    _atom_site_disorder_assembly
    _atom_site_disorder_group
    C C1 0.6080(3) 0.3867(2) 0.85132(16) 0.0385(8) Uani d . 1 1 . .
    C C2 0.4738(3) 0.1784(2) 0.92238(15) 0.0381(8) Uani d . 1 1 . .
    C C3 0.6764(4) 0.2943(3) 0.9657(2) 0.0603(12) Uani d . 1 1 . .
    C C4 0.4671(4) 0.3845(2) 1.00163(18) 0.0439(8) Uani d . 1 1 . .
    H H4 0.5580 0.3678 1.0250 0.053 Uiso calc R 1 1 . .
    C C5 0.3788(4) 0.4394(3) 1.03091(17) 0.0475(10) Uani d . 1 1 . .
    H H5 0.4135 0.4595 1.0737 0.057 Uiso calc R 1 1 . .
    C C6 0.2454(4) 0.4634(3) 0.99820(18) 0.0535(10) Uani d . 1 1 . .
    H H6 0.1895 0.4999 1.0182 0.064 Uiso calc R 1 1 . .
    C C7 0.1919(4) 0.4330(3) 0.93380(19) 0.0507(10) Uani d . 1 1 . .
    C C8 0.0562(4) 0.4568(3) 0.89958(18) 0.0479(9) Uani d . 1 1 . .
    H H8 -0.0011 0.4932 0.9188 0.057 Uiso calc R 1 1 . .
    C C9 0.0051(4) 0.4247(3) 0.83428(19) 0.0556(11) Uani d . 1 1 . .
    H H9 -0.0875 0.4387 0.8113 0.067 Uiso calc R 1 1 . .
    C C10 0.0903(4) 0.3742(3) 0.80565(18) 0.0480(9) Uani d . 1 1 . .
    H H10 0.0570 0.3549 0.7626 0.058 Uiso calc R 1 1 . .
    C C11 0.2293(4) 0.3504(3) 0.84038(18) 0.0492(9) Uani d . 1 1 . .
    C C12 0.2803(3) 0.3806(3) 0.90398(17) 0.0431(8) Uani d . 1 1 . .
    C C13 0.3175(4) 0.2439(3) 0.76782(19) 0.0531(10) Uani d . 1 1 . .
    C C14 0.4306(4) 0.2005(3) 0.76050(17) 0.0470(9) Uani d . 1 1 . .
    C C15 0.4349(4) 0.1491(3) 0.70543(19) 0.0535(10) Uani d . 1 1 . .
    H H15 0.3499 0.1343 0.6759 0.064 Uiso calc R 1 1 . .
    C C16 0.5658(4) 0.1213(3) 0.6960(2) 0.0601(11) Uani d . 1 1 . .
    H H16 0.5689 0.0894 0.6583 0.072 Uiso calc R 1 1 . .
    C C17 0.6919(4) 0.1378(3) 0.73891(19) 0.0549(10) Uani d . 1 1 . .
    C C18 0.8243(4) 0.1087(3) 0.7271(2) 0.0565(11) Uani d . 1 1 . .
    H H18 0.8272 0.0769 0.6893 0.068 Uiso calc R 1 1 . .
    C C19 0.9535(4) 0.1276(3) 0.7727(2) 0.0536(10) Uani d . 1 1 . .
    H H19 1.0420 0.1080 0.7652 0.064 Uiso calc R 1 1 . .
    C C20 0.9488(4) 0.1744(3) 0.8271(2) 0.0539(10) Uani d . 1 1 . .
    H H20 1.0342 0.1857 0.8576 0.065 Uiso calc R 1 1 . .
    C C21 0.8156(4) 0.2063(3) 0.8384(2) 0.0534(10) Uani d . 1 1 . .
    H H21 0.8136 0.2406 0.8750 0.064 Uiso calc R 1 1 . .
    C C22 0.6895(4) 0.1863(3) 0.79498(18) 0.0462(9) Uani d . 1 1 . .
    C C23 0.3339(3) -0.0867(2) 0.86776(16) 0.0393(8) Uani d . 1 1 . .
    C C24 0.4859(4) -0.1054(3) 0.85829(17) 0.0447(9) Uani d . 1 1 . .
    H H24A 0.5204 -0.1545 0.8855 0.054 Uiso calc R 1 1 . .
    H H24B 0.4782 -0.1227 0.8125 0.054 Uiso calc R 1 1 . .
    C C25 0.6028(4) -0.0390(2) 0.87275(16) 0.0393(8) Uani d . 1 1 . .
    H H25 0.5618 0.0160 0.8561 0.047 Uiso calc R 1 1 . .
    C C26 0.7755(4) 0.0258(3) 0.96768(17) 0.0453(9) Uani d . 1 1 . .
    H H26A 0.7525 0.0793 0.9444 0.054 Uiso calc R 1 1 . .
    H H26B 0.8632 0.0035 0.9562 0.054 Uiso calc R 1 1 . .
    C C27 0.1984(4) -0.0414(3) 0.95781(16) 0.0449(9) Uani d . 1 1 . .
    H H27A 0.1243 -0.0845 0.9453 0.054 Uiso calc R 1 1 . .
    H H27B 0.1649 0.0106 0.9342 0.054 Uiso calc R 1 1 . .
    C C28 0.2337(4) -0.1648(3) 0.84162(17) 0.0476(9) Uani d . 1 1 . .
    H H28A 0.1373 -0.1542 0.8483 0.071 Uiso calc R 1 1 . .
    H H28B 0.2716 -0.2150 0.8655 0.071 Uiso calc R 1 1 . .
    H H28C 0.2312 -0.1728 0.7952 0.071 Uiso calc R 1 1 . .
    C C29 0.2665(4) -0.0076(3) 0.82503(19) 0.0472(9) Uani d . 1 1 . .
    H H29A 0.2796 0.0425 0.8522 0.071 Uiso calc R 1 1 . .
    H H29B 0.1648 -0.0171 0.8085 0.071 Uiso calc R 1 1 . .
    H H29C 0.3142 -0.0003 0.7884 0.071 Uiso calc R 1 1 . .
    C C30 0.7320(4) -0.0618(3) 0.83749(18) 0.0462(9) Uani d . 1 1 . .
    H H30A 0.7018 -0.1060 0.8054 0.069 Uiso calc R 1 1 . .
    H H30B 0.8137 -0.0811 0.8700 0.069 Uiso calc R 1 1 . .
    H H30C 0.7589 -0.0123 0.8156 0.069 Uiso calc R 1 1 . .
    Ni Ni1 0.5000 0.0000 1.0000 0.0353(2) Uani d S 1 2 . .
    Fe Fe1 0.52931(5) 0.28363(4) 0.88333(2) 0.04223(18) Uani d . 1 1 . .
    N N1 0.6534(3) 0.4476(2) 0.83299(14) 0.0454(7) Uani d . 1 1 . .
    N N2 0.7764(3) 0.2701(3) 1.00090(15) 0.0622(10) Uani d . 1 1 . .
    N N3 0.4567(3) 0.1146(2) 0.94597(14) 0.0420(7) Uani d . 1 1 . .
    N N4 0.4158(3) 0.3561(2) 0.93779(15) 0.0461(8) Uani d . 1 1 . .
    N N5 0.3195(3) 0.2951(2) 0.81931(14) 0.0445(7) Uani d . 1 1 . .
    N N6 0.5568(3) 0.2176(2) 0.80568(15) 0.0478(8) Uani d . 1 1 . .
    N N7 0.3381(3) -0.0703(2) 0.93949(14) 0.0412(7) Uani d . 1 1 . .
    H H7 0.3509 -0.1232 0.9576 0.049 Uiso calc R 1 1 . .
    N N8 0.6599(3) -0.0325(2) 0.94730(12) 0.0363(6) Uani d . 1 1 . .
    H H8A 0.6936 -0.0848 0.9616 0.044 Uiso calc R 1 1 . .
    O O1 0.2120(3) 0.2298(2) 0.72506(14) 0.0600(8) Uani d D 1 1 . .
    O O1W 0.2133(5) 0.2873(4) 0.5217(3) 0.066(2) Uani d PD 0.528(10) 1 . .
    H H1WA 0.142(7) 0.280(7) 0.540(4) 0.100 Uiso d PD 0.528(10) 1 . .
    H H1WB 0.186(9) 0.273(8) 0.4823(19) 0.100 Uiso d PD 0.528(10) 1 . .
    O O2W 0.0492(5) 0.2088(4) 0.5914(2) 0.059(2) Uani d PD 0.506(9) 1 . .
    H H2WA 0.089(9) 0.196(3) 0.6296(15) 0.088 Uiso d PD 0.506(9) 1 . .
    H H2WB 0.051(11) 0.177(4) 0.562(2) 0.088 Uiso d PD 0.506(9) 1 . .
loop_
    _atom_site_aniso_label
    _atom_site_aniso_U_11
    _atom_site_aniso_U_22
    _atom_site_aniso_U_33
    _atom_site_aniso_U_12
    _atom_site_aniso_U_13
    _atom_site_aniso_U_23
    C1 0.0440(16) 0.032(2) 0.0422(18) 0.0046(15) 0.0141(14) 0.0035(16)
    C2 0.0486(17) 0.040(2) 0.0293(16) 0.0066(15) 0.0166(13) 0.0102(15)
    C3 0.0380(17) 0.065(3) 0.071(3) -0.0173(17) -0.0054(17) 0.033(2)
    C4 0.0407(15) 0.039(2) 0.053(2) 0.0031(16) 0.0106(14) 0.0069(17)
    C5 0.0520(18) 0.053(3) 0.0423(18) -0.0232(17) 0.0210(15) -0.0186(18)
    C6 0.064(2) 0.053(3) 0.050(2) 0.013(2) 0.0258(18) 0.015(2)
    C7 0.0521(19) 0.041(2) 0.063(2) 0.0119(17) 0.0223(17) 0.0165(19)
    C8 0.0507(18) 0.049(3) 0.049(2) 0.0148(17) 0.0218(16) 0.0165(19)
    C9 0.0426(17) 0.070(3) 0.057(2) 0.0203(18) 0.0152(16) 0.028(2)
    C10 0.0452(17) 0.051(3) 0.0476(19) -0.0102(17) 0.0088(15) -0.0018(18)
    C11 0.0509(18) 0.047(3) 0.053(2) 0.0161(17) 0.0185(16) 0.0152(19)
    C12 0.0443(17) 0.043(2) 0.0457(19) 0.0084(16) 0.0187(15) 0.0112(17)
    C13 0.066(2) 0.047(3) 0.043(2) -0.0011(19) 0.0043(18) -0.0028(19)
    C14 0.0513(18) 0.052(3) 0.0377(18) -0.0157(17) 0.0102(14) -0.0001(17)
    C15 0.0537(19) 0.054(3) 0.054(2) -0.0229(18) 0.0128(16) -0.017(2)
    C16 0.054(2) 0.060(3) 0.069(3) -0.002(2) 0.0193(19) -0.004(2)
    C17 0.058(2) 0.057(3) 0.056(2) -0.0156(19) 0.0268(18) -0.015(2)
    C18 0.062(2) 0.059(3) 0.056(2) -0.009(2) 0.0284(19) -0.018(2)
    C19 0.0438(18) 0.055(3) 0.065(2) 0.0123(17) 0.0201(17) 0.018(2)
    C20 0.0451(17) 0.055(3) 0.065(2) 0.0106(17) 0.0180(17) 0.023(2)
    C21 0.0485(18) 0.046(3) 0.072(3) 0.0142(17) 0.0268(18) 0.021(2)
    C22 0.0518(19) 0.043(2) 0.050(2) -0.0107(17) 0.0247(16) -0.0084(18)
    C23 0.0411(15) 0.035(2) 0.0445(18) 0.0026(14) 0.0162(14) 0.0054(16)
    C24 0.0525(18) 0.044(2) 0.0407(18) 0.0126(17) 0.0179(15) -0.0069(17)
    C25 0.0500(17) 0.036(2) 0.0348(16) 0.0095(15) 0.0165(14) 0.0013(16)
    C26 0.0458(17) 0.044(2) 0.050(2) 0.0035(16) 0.0183(15) -0.0004(18)
    C27 0.0433(16) 0.050(3) 0.0411(18) 0.0061(16) 0.0088(14) 0.0074(18)
    C28 0.0572(19) 0.040(2) 0.0416(19) -0.0095(17) 0.0016(15) -0.0048(17)
    C29 0.0477(19) 0.045(3) 0.046(2) -0.0012(15) 0.0013(16) 0.0163(17)
    C30 0.0503(17) 0.043(2) 0.049(2) 0.0150(16) 0.0192(15) 0.0126(18)
    Ni1 0.0407(3) 0.0359(4) 0.0322(3) 0.0059(2) 0.0141(3) 0.0083(3)
    Fe1 0.0481(3) 0.0385(4) 0.0415(3) -0.0006(2) 0.0123(2) 0.0128(2)
    N1 0.0450(14) 0.053(2) 0.0410(15) -0.0037(14) 0.0156(12) 0.0039(15)
    N2 0.0565(18) 0.075(3) 0.0459(18) -0.0148(18) -0.0120(15) 0.0167(18)
    N3 0.0428(14) 0.037(2) 0.0476(17) 0.0098(13) 0.0120(12) 0.0068(15)
    N4 0.0432(13) 0.049(2) 0.0480(17) -0.0025(14) 0.0137(13) 0.0156(16)
    N5 0.0503(15) 0.043(2) 0.0461(16) -0.0048(14) 0.0225(13) 0.0056(14)
    N6 0.0488(15) 0.045(2) 0.0516(17) -0.0068(14) 0.0159(13) 0.0114(15)
    N7 0.0451(14) 0.0350(18) 0.0457(16) 0.0004(12) 0.0143(12) 0.0065(14)
    N8 0.0425(13) 0.0369(18) 0.0326(13) 0.0078(12) 0.0145(11) 0.0066(13)
    O1 0.0569(15) 0.062(2) 0.0602(16) -0.0231(14) 0.0095(13) 0.0007(15)
    O1W 0.052(3) 0.072(5) 0.074(4) -0.013(3) 0.009(3) -0.005(3)
    O2W 0.054(3) 0.073(5) 0.039(3) -0.021(3) -0.017(2) -0.009(3)
_geom_special_details
;
All e.s.d.'s (except the e.s.d. in the dihedral angle between two l.s. planes)
are estimated using the full covariance matrix. The cell e.s.d.'s are taken
into account individually in the estimation of e.s.d.'s in distances, angles
and torsion angles; correlations between e.s.d.'s in cell parameters are only
used when they are defined by crystal symmetry. An approximate (isotropic)
treatment of cell e.s.d.'s is used for estimating e.s.d.'s involving l.s.
planes.
;
loop_
    _geom_bond_atom_site_label_1
    _geom_bond_atom_site_label_2
    _geom_bond_site_symmetry_2
    _geom_bond_distance
    _geom_bond_publ_flag
    C1 N1 . 1.144(5) ?
    C1 Fe1 . 1.952(4) ?
    C2 N3 . 1.140(5) ?
    C2 Fe1 . 1.958(4) ?
    C3 N2 . 1.131(5) ?
    C3 Fe1 . 1.965(4) ?
    C4 N4 . 1.378(5) ?
    C4 C5 . 1.416(5) ?
    C4 H4 . 0.9300 ?
    C5 C6 . 1.353(5) ?
    C5 H5 . 0.9300 ?
    C6 C7 . 1.403(6) ?
    C6 H6 . 0.9300 ?
    C7 C8 . 1.378(5) ?
    C7 C12 . 1.399(5) ?
    C8 C9 . 1.424(6) ?
    C8 H8 . 0.9300 ?
    C9 C10 . 1.347(6) ?
    C9 H9 . 0.9300 ?
    C10 C11 . 1.408(5) ?
    C10 H10 . 0.9300 ?
    C11 N5 . 1.349(5) ?
    C11 C12 . 1.384(5) ?
    C12 N4 . 1.378(4) ?
    C13 O1 . 1.206(5) ?
    C13 C14 . 1.300(6) ?
    C13 N5 . 1.328(5) ?
    C14 N6 . 1.378(5) ?
    C14 C15 . 1.400(5) ?
    C15 C16 . 1.359(5) ?
    C15 H15 . 0.9300 ?
    C16 C17 . 1.352(6) ?
    C16 H16 . 0.9300 ?
    C17 C22 . 1.388(5) ?
    C17 C18 . 1.395(5) ?
    C18 C19 . 1.409(5) ?
    C18 H18 . 0.9300 ?
    C19 C20 . 1.349(6) ?
    C19 H19 . 0.9300 ?
    C20 C21 . 1.414(5) ?
    C20 H20 . 0.9300 ?
    C21 C22 . 1.369(5) ?
    C21 H21 . 0.9300 ?
    C22 N6 . 1.401(5) ?
    C23 N7 . 1.492(4) ?
    C23 C24 . 1.513(4) ?
    C23 C28 . 1.576(5) ?
    C23 C29 . 1.579(5) ?
    C24 C25 . 1.503(5) ?
    C24 H24A . 0.9700 ?
    C24 H24B . 0.9700 ?
    C25 N8 . 1.523(4) ?
    C25 C30 . 1.580(4) ?
    C25 H25 . 0.9800 ?
    C26 N8 . 1.420(5) ?
    C26 C27 3_657 1.523(5) ?
    C26 H26A . 0.9700 ?
    C26 H26B . 0.9700 ?
    C27 N7 . 1.511(4) ?
    C27 C26 3_657 1.523(5) ?
    C27 H27A . 0.9700 ?
    C27 H27B . 0.9700 ?
    C28 H28A . 0.9600 ?
    C28 H28B . 0.9600 ?
    C28 H28C . 0.9600 ?
    C29 H29A . 0.9600 ?
    C29 H29B . 0.9600 ?
    C29 H29C . 0.9600 ?
    C30 H30A . 0.9600 ?
    C30 H30B . 0.9600 ?
    C30 H30C . 0.9600 ?
    Ni1 N7 3_657 2.079(3) ?
    Ni1 N7 . 2.079(3) ?
    Ni1 N8 3_657 2.091(2) ?
    Ni1 N8 . 2.091(2) ?
    Ni1 N3 3_657 2.114(3) ?
    Ni1 N3 . 2.114(3) ?
    Fe1 N6 . 1.967(3) ?
    Fe1 N4 . 2.047(3) ?
    Fe1 N5 . 2.147(3) ?
    N7 H7 . 0.9100 ?
    N8 H8A . 0.9100 ?
    O1W H1WA . 0.85(2) ?
    O1W H1WB . 0.83(2) ?
    O2W H2WA . 0.82(2) ?
    O2W H2WB . 0.79(2) ?
loop_
    _geom_angle_atom_site_label_1
    _geom_angle_atom_site_label_2
    _geom_angle_atom_site_label_3
    _geom_angle_site_symmetry_1
    _geom_angle_site_symmetry_3
    _geom_angle
    _geom_angle_publ_flag
    N1 C1 Fe1 . . 179.3(3) ?
    N3 C2 Fe1 . . 172.6(3) ?
    N2 C3 Fe1 . . 150.8(5) ?
    N4 C4 C5 . . 118.8(3) ?
    N4 C4 H4 . . 120.6 ?
    C5 C4 H4 . . 120.6 ?
    C6 C5 C4 . . 121.6(3) ?
    C6 C5 H5 . . 119.2 ?
    C4 C5 H5 . . 119.2 ?
    C5 C6 C7 . . 119.5(4) ?
    C5 C6 H6 . . 120.2 ?
    C7 C6 H6 . . 120.2 ?
    C8 C7 C12 . . 120.5(4) ?
    C8 C7 C6 . . 120.4(4) ?
    C12 C7 C6 . . 119.0(3) ?
    C7 C8 C9 . . 119.1(4) ?
    C7 C8 H8 . . 120.5 ?
    C9 C8 H8 . . 120.5 ?
    C10 C9 C8 . . 120.3(3) ?
    C10 C9 H9 . . 119.8 ?
    C8 C9 H9 . . 119.8 ?
    C9 C10 C11 . . 120.6(4) ?
    C9 C10 H10 . . 119.7 ?
    C11 C10 H10 . . 119.7 ?
    N5 C11 C12 . . 114.0(3) ?
    N5 C11 C10 . . 126.1(4) ?
    C12 C11 C10 . . 119.8(3) ?
    N4 C12 C11 . . 119.3(3) ?
    N4 C12 C7 . . 121.0(3) ?
    C11 C12 C7 . . 119.7(3) ?
    O1 C13 C14 . . 113.0(4) ?
    O1 C13 N5 . . 124.7(4) ?
    C14 C13 N5 . . 122.2(4) ?
    C13 C14 N6 . . 115.6(4) ?
    C13 C14 C15 . . 123.8(4) ?
    N6 C14 C15 . . 119.8(3) ?
    C16 C15 C14 . . 118.6(4) ?
    C16 C15 H15 . . 120.7 ?
    C14 C15 H15 . . 120.7 ?
    C17 C16 C15 . . 123.1(4) ?
    C17 C16 H16 . . 118.4 ?
    C15 C16 H16 . . 118.4 ?
    C16 C17 C22 . . 119.2(4) ?
    C16 C17 C18 . . 121.3(4) ?
    C22 C17 C18 . . 119.5(4) ?
    C17 C18 C19 . . 119.7(4) ?
    C17 C18 H18 . . 120.2 ?
    C19 C18 H18 . . 120.2 ?
    C20 C19 C18 . . 119.9(3) ?
    C20 C19 H19 . . 120.0 ?
    C18 C19 H19 . . 120.0 ?
    C19 C20 C21 . . 120.8(4) ?
    C19 C20 H20 . . 119.6 ?
    C21 C20 H20 . . 119.6 ?
    C22 C21 C20 . . 119.4(4) ?
    C22 C21 H21 . . 120.3 ?
    C20 C21 H21 . . 120.3 ?
    C21 C22 C17 . . 120.7(3) ?
    C21 C22 N6 . . 119.9(3) ?
    C17 C22 N6 . . 119.4(3) ?
    N7 C23 C24 . . 109.1(3) ?
    N7 C23 C28 . . 111.5(3) ?
    C24 C23 C28 . . 108.6(3) ?
    N7 C23 C29 . . 110.0(3) ?
    C24 C23 C29 . . 111.4(3) ?
    C28 C23 C29 . . 106.2(3) ?
    C25 C24 C23 . . 120.8(3) ?
    C25 C24 H24A . . 107.1 ?
    C23 C24 H24A . . 107.1 ?
    C25 C24 H24B . . 107.1 ?
    C23 C24 H24B . . 107.1 ?
    H24A C24 H24B . . 106.8 ?
    C24 C25 N8 . . 109.9(3) ?
    C24 C25 C30 . . 110.6(3) ?
    N8 C25 C30 . . 109.4(3) ?
    C24 C25 H25 . . 109.0 ?
    N8 C25 H25 . . 109.0 ?
    C30 C25 H25 . . 109.0 ?
    N8 C26 C27 . 3_657 110.9(3) ?
    N8 C26 H26A . . 109.5 ?
    C27 C26 H26A 3_657 . 109.5 ?
    N8 C26 H26B . . 109.5 ?
    C27 C26 H26B 3_657 . 109.5 ?
    H26A C26 H26B . . 108.0 ?
    N7 C27 C26 . 3_657 109.3(3) ?
    N7 C27 H27A . . 109.8 ?
    C26 C27 H27A 3_657 . 109.8 ?
    N7 C27 H27B . . 109.8 ?
    C26 C27 H27B 3_657 . 109.8 ?
    H27A C27 H27B . . 108.3 ?
    C23 C28 H28A . . 109.5 ?
    C23 C28 H28B . . 109.5 ?
    H28A C28 H28B . . 109.5 ?
    C23 C28 H28C . . 109.5 ?
    H28A C28 H28C . . 109.5 ?
    H28B C28 H28C . . 109.5 ?
    C23 C29 H29A . . 109.5 ?
    C23 C29 H29B . . 109.5 ?
    H29A C29 H29B . . 109.5 ?
    C23 C29 H29C . . 109.5 ?
    H29A C29 H29C . . 109.5 ?
    H29B C29 H29C . . 109.5 ?
    C25 C30 H30A . . 109.5 ?
    C25 C30 H30B . . 109.5 ?
    H30A C30 H30B . . 109.5 ?
    C25 C30 H30C . . 109.5 ?
    H30A C30 H30C . . 109.5 ?
    H30B C30 H30C . . 109.5 ?
    N7 Ni1 N7 3_657 . 180.0 ?
    N7 Ni1 N8 3_657 3_657 94.38(11) ?
    N7 Ni1 N8 . 3_657 85.62(11) ?
    N7 Ni1 N8 3_657 . 85.62(11) ?
    N7 Ni1 N8 . . 94.38(11) ?
    N8 Ni1 N8 3_657 . 179.9980(10)
                                 ?
    N7 Ni1 N3 3_657 3_657 95.69(12) ?
    N7 Ni1 N3 . 3_657 84.31(12) ?
    N8 Ni1 N3 3_657 3_657 90.98(11) ?
    N8 Ni1 N3 . 3_657 89.02(11) ?
    N7 Ni1 N3 3_657 . 84.31(12) ?
    N7 Ni1 N3 . . 95.69(12) ?
    N8 Ni1 N3 3_657 . 89.02(11) ?
    N8 Ni1 N3 . . 90.98(11) ?
    N3 Ni1 N3 3_657 . 179.9990(10)
                                 ?
    C1 Fe1 C2 . . 173.01(14) ?
    C1 Fe1 C3 . . 88.36(15) ?
    C2 Fe1 C3 . . 85.30(15) ?
    C1 Fe1 N6 . . 92.41(13) ?
    C2 Fe1 N6 . . 88.74(13) ?
    C3 Fe1 N6 . . 124.04(17) ?
    C1 Fe1 N4 . . 89.92(13) ?
    C2 Fe1 N4 . . 91.90(13) ?
    C3 Fe1 N4 . . 80.47(16) ?
    N6 Fe1 N4 . . 155.42(12) ?
    C1 Fe1 N5 . . 95.05(13) ?
    C2 Fe1 N5 . . 91.93(13) ?
    C3 Fe1 N5 . . 157.02(16) ?
    N6 Fe1 N5 . . 78.60(12) ?
    N4 Fe1 N5 . . 76.82(12) ?
    C2 N3 Ni1 . . 161.0(3) ?
    C12 N4 C4 . . 119.9(3) ?
    C12 N4 Fe1 . . 114.3(2) ?
    C4 N4 Fe1 . . 125.6(2) ?
    C13 N5 C11 . . 137.8(3) ?
    C13 N5 Fe1 . . 107.5(2) ?
    C11 N5 Fe1 . . 114.7(2) ?
    C14 N6 C22 . . 119.9(3) ?
    C14 N6 Fe1 . . 114.4(2) ?
    C22 N6 Fe1 . . 125.6(2) ?
    C23 N7 C27 . . 116.8(2) ?
    C23 N7 Ni1 . . 123.6(2) ?
    C27 N7 Ni1 . . 105.0(2) ?
    C23 N7 H7 . . 102.8 ?
    C27 N7 H7 . . 102.8 ?
    Ni1 N7 H7 . . 102.8 ?
    C26 N8 C25 . . 115.7(3) ?
    C26 N8 Ni1 . . 106.2(2) ?
    C25 N8 Ni1 . . 113.33(18) ?
    C26 N8 H8A . . 107.1 ?
    C25 N8 H8A . . 107.1 ?
    Ni1 N8 H8A . . 107.1 ?
    H1WA O1W H1WB . . 106(3) ?
    H2WA O2W H2WB . . 120(4) ?
loop_
    _geom_torsion_atom_site_label_1
    _geom_torsion_atom_site_label_2
    _geom_torsion_atom_site_label_3
    _geom_torsion_atom_site_label_4
    _geom_torsion_site_symmetry_1
    _geom_torsion_site_symmetry_2
    _geom_torsion_site_symmetry_3
    _geom_torsion_site_symmetry_4
    _geom_torsion
    _geom_torsion_publ_flag
    N4 C4 C5 C6 . . . . 1.1(6) ?
    C4 C5 C6 C7 . . . . 0.4(6) ?
    C5 C6 C7 C8 . . . . -179.9(4) ?
    C5 C6 C7 C12 . . . . -2.2(6) ?
    C12 C7 C8 C9 . . . . 2.3(6) ?
    C6 C7 C8 C9 . . . . 180.0(4) ?
    C7 C8 C9 C10 . . . . -2.2(6) ?
    C8 C9 C10 C11 . . . . 1.7(6) ?
    C9 C10 C11 N5 . . . . 174.3(4) ?
    C9 C10 C11 C12 . . . . -1.4(6) ?
    N5 C11 C12 N4 . . . . 3.1(5) ?
    C10 C11 C12 N4 . . . . 179.2(3) ?
    N5 C11 C12 C7 . . . . -174.7(4) ?
    C10 C11 C12 C7 . . . . 1.5(6) ?
    C8 C7 C12 N4 . . . . -179.7(3) ?
    C6 C7 C12 N4 . . . . 2.6(6) ?
    C8 C7 C12 C11 . . . . -2.0(6) ?
    C6 C7 C12 C11 . . . . -179.7(4) ?
    O1 C13 C14 N6 . . . . 176.3(3) ?
    N5 C13 C14 N6 . . . . -6.6(6) ?
    O1 C13 C14 C15 . . . . 6.0(6) ?
    N5 C13 C14 C15 . . . . -176.9(4) ?
    C13 C14 C15 C16 . . . . 166.2(4) ?
    N6 C14 C15 C16 . . . . -3.7(6) ?
    C14 C15 C16 C17 . . . . 3.0(7) ?
    C15 C16 C17 C22 . . . . -0.9(7) ?
    C15 C16 C17 C18 . . . . -179.4(4) ?
    C16 C17 C18 C19 . . . . 179.6(4) ?
    C22 C17 C18 C19 . . . . 1.1(7) ?
    C17 C18 C19 C20 . . . . -0.6(7) ?
    C18 C19 C20 C21 . . . . -1.4(6) ?
    C19 C20 C21 C22 . . . . 2.9(6) ?
    C20 C21 C22 C17 . . . . -2.4(6) ?
    C20 C21 C22 N6 . . . . -180.0(3) ?
    C16 C17 C22 C21 . . . . -178.1(4) ?
    C18 C17 C22 C21 . . . . 0.5(6) ?
    C16 C17 C22 N6 . . . . -0.5(6) ?
    C18 C17 C22 N6 . . . . 178.1(4) ?
    N7 C23 C24 C25 . . . . -64.1(4) ?
    C28 C23 C24 C25 . . . . 174.2(3) ?
    C29 C23 C24 C25 . . . . 57.5(4) ?
    C23 C24 C25 N8 . . . . 78.0(4) ?
    C23 C24 C25 C30 . . . . -161.2(3) ?
    N2 C3 Fe1 C1 . . . . -113.9(7) ?
    N2 C3 Fe1 C2 . . . . 63.2(7) ?
    N2 C3 Fe1 N6 . . . . -22.1(7) ?
    N2 C3 Fe1 N4 . . . . 156.0(7) ?
    N2 C3 Fe1 N5 . . . . 147.1(6) ?
    N7 Ni1 N3 C2 3_657 . . . 33.8(8) ?
    N7 Ni1 N3 C2 . . . . -146.2(8) ?
    N8 Ni1 N3 C2 3_657 . . . 128.3(9) ?
    N8 Ni1 N3 C2 . . . . -51.7(9) ?
    C11 C12 N4 C4 . . . . -178.9(3) ?
    C7 C12 N4 C4 . . . . -1.1(5) ?
    C11 C12 N4 Fe1 . . . . 4.6(4) ?
    C7 C12 N4 Fe1 . . . . -177.7(3) ?
    C5 C4 N4 C12 . . . . -0.7(5) ?
    C5 C4 N4 Fe1 . . . . 175.4(3) ?
    C1 Fe1 N4 C12 . . . . 88.3(3) ?
    C2 Fe1 N4 C12 . . . . -98.4(3) ?
    C3 Fe1 N4 C12 . . . . 176.7(3) ?
    N6 Fe1 N4 C12 . . . . -7.3(5) ?
    N5 Fe1 N4 C12 . . . . -6.9(2) ?
    C1 Fe1 N4 C4 . . . . -88.0(3) ?
    C2 Fe1 N4 C4 . . . . 85.3(3) ?
    C3 Fe1 N4 C4 . . . . 0.4(3) ?
    N6 Fe1 N4 C4 . . . . 176.4(3) ?
    N5 Fe1 N4 C4 . . . . 176.8(3) ?
    O1 C13 N5 C11 . . . . -7.4(8) ?
    C14 C13 N5 C11 . . . . 175.9(4) ?
    O1 C13 N5 Fe1 . . . . 173.8(4) ?
    C14 C13 N5 Fe1 . . . . -3.0(5) ?
    C12 C11 N5 C13 . . . . 172.3(4) ?
    C10 C11 N5 C13 . . . . -3.6(7) ?
    C12 C11 N5 Fe1 . . . . -8.9(4) ?
    C10 C11 N5 Fe1 . . . . 175.2(3) ?
    C1 Fe1 N5 C13 . . . . 99.2(3) ?
    C2 Fe1 N5 C13 . . . . -80.6(3) ?
    C3 Fe1 N5 C13 . . . . -163.1(4) ?
    N6 Fe1 N5 C13 . . . . 7.8(3) ?
    N4 Fe1 N5 C13 . . . . -172.1(3) ?
    C1 Fe1 N5 C11 . . . . -80.0(3) ?
    C2 Fe1 N5 C11 . . . . 100.3(3) ?
    C3 Fe1 N5 C11 . . . . 17.8(5) ?
    N6 Fe1 N5 C11 . . . . -171.4(3) ?
    N4 Fe1 N5 C11 . . . . 8.8(3) ?
    C13 C14 N6 C22 . . . . -168.2(4) ?
    C15 C14 N6 C22 . . . . 2.5(5) ?
    C13 C14 N6 Fe1 . . . . 13.6(5) ?
    C15 C14 N6 Fe1 . . . . -175.7(3) ?
    C21 C22 N6 C14 . . . . 177.3(4) ?
    C17 C22 N6 C14 . . . . -0.4(6) ?
    C21 C22 N6 Fe1 . . . . -4.8(5) ?
    C17 C22 N6 Fe1 . . . . 177.6(3) ?
    C1 Fe1 N6 C14 . . . . -106.1(3) ?
    C2 Fe1 N6 C14 . . . . 80.8(3) ?
    C3 Fe1 N6 C14 . . . . 164.3(3) ?
    N4 Fe1 N6 C14 . . . . -11.0(5) ?
    N5 Fe1 N6 C14 . . . . -11.4(3) ?
    C1 Fe1 N6 C22 . . . . 75.9(3) ?
    C2 Fe1 N6 C22 . . . . -97.2(3) ?
    C3 Fe1 N6 C22 . . . . -13.7(4) ?
    N4 Fe1 N6 C22 . . . . 171.0(3) ?
    N5 Fe1 N6 C22 . . . . 170.6(3) ?
    C24 C23 N7 C27 . . . . 173.9(3) ?
    C28 C23 N7 C27 . . . . -66.2(4) ?
    C29 C23 N7 C27 . . . . 51.4(4) ?
    C24 C23 N7 Ni1 . . . . 40.7(4) ?
    C28 C23 N7 Ni1 . . . . 160.7(2) ?
    C29 C23 N7 Ni1 . . . . -81.7(3) ?
    C26 C27 N7 C23 3_657 . . . -178.6(3) ?
    C26 C27 N7 Ni1 3_657 . . . -37.6(3) ?
    N8 Ni1 N7 C23 3_657 . . . 150.3(3) ?
    N8 Ni1 N7 C23 . . . . -29.7(3) ?
    N3 Ni1 N7 C23 3_657 . . . -118.2(3) ?
    N3 Ni1 N7 C23 . . . . 61.8(3) ?
    N8 Ni1 N7 C27 3_657 . . . 12.8(2) ?
    N8 Ni1 N7 C27 . . . . -167.2(2) ?
    N3 Ni1 N7 C27 3_657 . . . 104.2(2) ?
    N3 Ni1 N7 C27 . . . . -75.8(2) ?
    C27 C26 N8 C25 3_657 . . . 167.7(3) ?
    C27 C26 N8 Ni1 3_657 . . . 41.1(3) ?
    C24 C25 N8 C26 . . . . 177.5(3) ?
    C30 C25 N8 C26 . . . . 55.9(4) ?
    C24 C25 N8 Ni1 . . . . -59.6(3) ?
    C30 C25 N8 Ni1 . . . . 178.8(2) ?
    N7 Ni1 N8 C26 3_657 . . . -15.4(2) ?
    N7 Ni1 N8 C26 . . . . 164.6(2) ?
    N3 Ni1 N8 C26 3_657 . . . -111.1(2) ?
    N3 Ni1 N8 C26 . . . . 68.9(2) ?
    N7 Ni1 N8 C25 3_657 . . . -143.4(2) ?
    N7 Ni1 N8 C25 . . . . 36.6(2) ?
    N3 Ni1 N8 C25 3_657 . . . 120.8(2) ?
    N3 Ni1 N8 C25 . . . . -59.2(2) ?
loop_
    _geom_hbond_atom_site_label_D
    _geom_hbond_atom_site_label_H
    _geom_hbond_atom_site_label_A
    _geom_hbond_site_symmetry_A
    _geom_hbond_distance_DH
    _geom_hbond_distance_HA
    _geom_hbond_distance_DA
    _geom_hbond_angle_DHA
    O2W H2WA O1 . 0.82(2) 2.136(19) 2.882(5) 151(5)
    O1W H1WA O2W . 0.85(2) 1.87(7) 2.623(8) 147(11)
    N8 H8A O1W 2_646 0.91 2.19 3.091(7) 169.4
data_global
_journal_date_recd_electronic     2013-04-07
_journal_date_accepted     2013-04-14
_journal_name_full     'Acta Crystallographica, Section E'
_journal_year     2013
_journal_volume     69
_journal_issue      5
_journal_page_first     m271
_journal_page_last     m272
_journal_paper_category     QM
_journal_paper_doi     10.1107/S1600536813010234
_journal_coeditor_code     ZL2544
_publ_contact_author_name     'Xiaoping Shen'
_publ_contact_author_address
;
School of Chemistry and Chemical Engineering,
Jiangsu University, Zhenjiang 212013, People's Republic of China
;
_publ_contact_author_email     'xiaopingshen@163.com'
_publ_contact_author_fax     ?
_publ_contact_author_phone     ?
_publ_section_title
;\
Di-\m-cyanido-tetracyanido(5,5,7,12,12,14-hexamethyl-1,4,8,11-\
tetraazacyclotetradecane)[<i>N</i>-(quinolin-8-yl)quinoline-2-carboxamidato]\
diiron(III)nickel(II) 2.07-hydrate
;
loop_
    _publ_author_name
    _publ_author_footnote
    _publ_author_address
    'Yang, Yuqi' .
;
School of Chemistry and Chemical Engineering,
Jiangsu University, Zhenjiang 212013, People's Republic of China
;
    'Zhou, Hongbo' .
;
School of Chemistry and Chemical Engineering,
Jiangsu University, Zhenjiang 212013, People's Republic of China
;
    'Shen, Xiaoping' .
;
School of Chemistry and Chemical Engineering,
Jiangsu University, Zhenjiang 212013, People's Republic of China
;
