# Supplementary material for: Di-μ-cyanido-tetra­cyanido(5,5,7,12,12,14-hexa­methyl-1,4,8,11-tetra­aza­cyclo­tetra­decane)[N-(quinolin-8-yl)quinoline-2-carboxamidato]diiron(III)nickel(II) 2.07-hydrate
Source: Acta Crystallogr Sect E Struct Rep Online. 2013 Apr 20;69(Pt 5):m271–2. doi: 10.1107/S1600536813010234 (PMC3647811; doi:10.1107/S1600536813010234)
Supplement: Supplementary file 2 [file e-69-0m271-Isup2.hkl]

# 
# h,k,l, Fc-squared, Fo-squared, sigma(Fo-squared) and status flag 
# 
data_I
_shelx_title ' 111 in P2(1)/c' 
_shelx_refln_list_code          4 
_shelx_F_calc_maximum      217.43 
_exptl_crystal_F_000      1296.00 
_reflns_d_resolution_high  0.8099 
 
loop_ 
 _symmetry_equiv_pos_as_xyz 
 'x, y, z' 
 '-x, y+1/2, -z+1/2' 
 '-x, -y, -z' 
 'x, -y-1/2, z-1/2' 
 
_cell_length_a     9.4145 
_cell_length_b    15.7309 
_cell_length_c    20.5901 
_cell_angle_alpha  90.000 
_cell_angle_beta  101.781 
_cell_angle_gamma  90.000 
 
_shelx_F_squared_multiplier     1.000 
 
loop_ 
 _refln_index_h 
 _refln_index_k 
 _refln_index_l 
 _refln_F_squared_calc 
 _refln_F_squared_meas 
 _refln_F_squared_sigma 
 _refln_observed_status 
   2   0   0      255.29      238.45     15.27 o 
   3   0   0     4834.07     4206.85     40.66 o 
   4   0   0    23380.18    23967.31    142.29 o 
   5   0   0      986.64     1044.34     63.47 o 
   6   0   0     2290.11     2239.86     72.93 o 
   7   0   0     3032.31     2887.36     77.70 o 
   8   0   0      392.56      399.96     35.20 o 
   9   0   0      107.18      104.68     14.95 o 
  10   0   0        1.80       33.17     69.60 o 
   2   1   0      270.34      334.93     36.76 o 
   3   1   0      221.58      219.67     10.04 o 
   4   1   0      487.79      526.66     19.13 o 
   5   1   0       47.42       57.11      7.77 o 
   6   1   0      714.90      649.55     24.97 o 
   7   1   0     1817.16     1718.19     25.67 o 
   8   1   0      489.32      492.94     15.73 o 
   9   1   0      409.32      417.08      7.43 o 
  10   1   0      109.04      125.61     11.96 o 
  11   1   0       24.26       22.02     20.66 o 
   1   2   0     1836.62     1516.89     20.12 o 
   2   2   0     2169.07     4154.66     68.22 o 
   3   2   0     3954.81     3493.83     34.78 o 
   4   2   0     1210.26     1184.10     24.80 o 
   5   2   0        5.74        6.40      6.20 o 
   6   2   0      166.58      161.50     33.77 o 
   7   2   0      346.26      551.79     38.60 o 
   8   2   0     1741.29     1652.57     22.62 o 
   9   2   0      644.72      652.91     15.25 o 
  10   2   0       67.77       64.44     17.42 o 
  11   2   0        2.23       -0.82     25.83 o 
   1   3   0        8.72       18.49     15.02 o 
   2   3   0      210.48      173.74     40.21 o 
   3   3   0     1403.74     1466.32     26.45 o 
   4   3   0     3225.27     3161.10     48.00 o 
   5   3   0     6189.52     5569.05     63.88 o 
   6   3   0     2413.30     2488.58     56.18 o 
   7   3   0       68.50       94.89     12.40 o 
   8   3   0       92.89       97.37     10.25 o 
   9   3   0      348.75      377.66      8.13 o 
  10   3   0      463.13      491.04     15.29 o 
  11   3   0       83.54       94.62     32.36 o 
   1   4   0     1356.73     1211.42     41.61 o 
   2   4   0     2000.10     1605.53     16.92 o 
   3   4   0     3978.28     3430.88     66.66 o 
   4   4   0     4577.68     4306.95     63.13 o 
   5   4   0      620.67      711.02     30.70 o 
   6   4   0     2019.99     2140.07     42.38 o 
   7   4   0     1891.26     2034.60     57.21 o 
   8   4   0      372.51      364.88     51.34 o 
   9   4   0        8.00       23.93     31.01 o 
  10   4   0       47.21       83.74     32.97 o 
  11   4   0       67.69       81.85     28.69 o 
   1   5   0      577.59      519.59     65.25 o 
   2   5   0      499.30      446.18     25.77 o 
   3   5   0     1179.80     1068.00     23.64 o 
   4   5   0     3875.35     3668.87     40.72 o 
   5   5   0      448.79      472.80     58.29 o 
   6   5   0     1986.93     1792.59     35.63 o 
   7   5   0      247.17      235.46      8.39 o 
   8   5   0     1080.11     1008.45     55.38 o 
   9   5   0       88.61       88.09      8.26 o 
  10   5   0       25.58       30.26     11.72 o 
   1   6   0      100.42       94.89     19.85 o 
   2   6   0      922.49     1152.01     47.22 o 
   3   6   0      729.78      729.49     54.02 o 
   4   6   0     1194.40     1414.93     60.82 o 
   5   6   0      720.86      658.53     26.75 o 
   6   6   0      279.61      269.72     15.78 o 
   7   6   0       83.13       62.26     34.90 o 
   8   6   0      174.73      159.06     33.60 o 
   9   6   0      181.38      205.28     25.74 o 
  10   6   0       17.60       15.77     20.69 o 
   1   7   0        1.57        0.82     25.29 o 
   2   7   0      934.07      993.10     34.12 o 
   3   7   0     2021.79     1739.85     50.98 o 
   4   7   0      189.70      229.48     35.08 o 
   5   7   0        0.10       25.83     23.43 o 
   6   7   0       82.02       84.07     11.07 o 
   7   7   0       46.94       47.85      9.76 o 
   8   7   0       89.98       95.16      5.87 o 
   9   7   0       20.98       20.12     14.76 o 
  10   7   0        0.20       -2.46      9.12 o 
   0   8   0      662.56      537.80     42.96 o 
   1   8   0     1756.58     1883.13     97.61 o 
   2   8   0     2011.13     1992.71    128.61 o 
   3   8   0     4308.23     3764.36    113.63 o 
   4   8   0     1440.33     1614.77     50.51 o 
   5   8   0      755.80      819.49     82.73 o 
   6   8   0       57.58       63.09     16.00 o 
   7   8   0        1.53        1.09     12.65 o 
   8   8   0      147.67      152.14     43.59 o 
   9   8   0      175.22      160.69     38.16 o 
  10   8   0       84.19       80.85     16.25 o 
   1   9   0     1124.87     1354.30     84.56 o 
   2   9   0     1211.86     1239.29     85.37 o 
   3   9   0      415.57      388.97     65.52 o 
   4   9   0      106.62      136.49     28.59 o 
   5   9   0       49.00       47.58     14.58 o 
   6   9   0       97.61      143.56     21.28 o 
   7   9   0       50.60       50.57      8.98 o 
   8   9   0      143.82      139.25      6.17 o 
   9   9   0       12.14       13.59      8.11 o 
  10   9   0        0.94        1.90     23.93 o 
   0  10   0     2436.32     2021.53    168.30 o 
   1  10   0     3920.66     3786.11    186.79 o 
   2  10   0     4501.90     3919.89    225.94 o 
   3  10   0     2858.19     2548.18    128.33 o 
   4  10   0     1866.70     1885.58     88.05 o 
   5  10   0     2516.68     2307.56    102.41 o 
   6  10   0     1280.37     1494.23    218.06 o 
   7  10   0       16.26       15.67     23.04 o 
   8  10   0       28.74       62.54     30.97 o 
   9  10   0      115.38      116.91     31.62 o 
   1  11   0      176.40      186.79     47.58 o 
   2  11   0       10.55       15.50     26.37 o 
   3  11   0       95.14      121.81     87.82 o 
   4  11   0     2184.87     2378.52    103.32 o 
   5  11   0      330.17      307.78     76.99 o 
   6  11   0       27.04       25.56     14.61 o 
   7  11   0      109.98      121.26     23.65 o 
   8  11   0        4.16        1.36     10.00 o 
   9  11   0        4.64        2.18      9.16 o 
   0  12   0     3829.43     3481.87    194.13 o 
   1  12   0      737.78      947.50     72.69 o 
   2  12   0      214.24      211.80     30.72 o 
   3  12   0       16.22       10.33     16.86 o 
   4  12   0       28.55       25.01     39.42 o 
   5  12   0       44.08       40.78     69.33 o 
   6  12   0      219.20      197.94     63.62 o 
   7  12   0       10.10        3.53     17.67 o 
   8  12   0      308.83      306.75     18.46 o 
   1  13   0      124.26      118.27     32.40 o 
   2  13   0      364.17      348.57     91.36 o 
   3  13   0      355.07      322.47    159.06 o 
   4  13   0      148.32      162.86     48.94 o 
   5  13   0        4.11        4.62     18.49 o 
   6  13   0      542.05      532.37     48.94 o 
   7  13   0      663.30      665.32     54.38 o 
   8  13   0      176.83      172.04     12.54 o 
   0  14   0     1795.37     1595.47    182.98 o 
   1  14   0     1346.18     1161.06    138.09 o 
   2  14   0      819.06     1165.06    163.14 o 
   3  14   0      719.08     1025.04    144.65 o 
   4  14   0      725.93     1020.69    220.23 o 
   5  14   0      272.53      250.96    106.85 o 
   6  14   0      239.78      242.53     79.94 o 
   7  14   0        3.03        0.82     15.50 o 
   1  15   0       89.11       96.47     26.52 o 
   2  15   0      138.42      153.08     42.19 o 
   3  15   0       98.02      119.09     40.51 o 
   4  15   0       93.96      101.42     72.60 o 
   5  15   0      399.35      370.86    101.14 o 
   6  15   0      631.03      638.68     94.35 o 
   7  15   0      297.13      271.08     46.22 o 
   0  16   0        6.27        2.18     31.00 o 
   1  16   0       38.34       41.06     18.91 o 
   2  16   0        0.16       -1.09     21.95 o 
   3  16   0      112.60      125.07     19.58 o 
   4  16   0        0.50        1.09     18.76 o 
   5  16   0      137.86      143.83     76.95 o 
   6  16   0       29.27       24.74     22.84 o 
   1  17   0        2.99        4.99     14.96 o 
   2  17   0        1.34       -0.27     19.68 o 
   3  17   0       54.86       66.20     28.74 o 
   4  17   0      285.20      286.30     75.59 o 
   5  17   0       51.08       37.52     23.11 o 
   0  18   0      788.52     1068.00    169.93 o 
   1  18   0      609.77      640.51    124.13 o 
   2  18   0      634.52      813.79    163.00 o 
   3  18   0      796.65      756.80    132.04 o 
   4  18   0      437.95      453.25    122.90 o 
   1  19   0       40.52       41.60     22.49 o 
   2  19   0      108.12      129.96     28.22 o 
 -11   1   1      109.24      106.85     23.11 o 
 -10   1   1       75.31       66.89     27.73 o 
  -9   1   1      301.28      285.22      9.74 o 
  -8   1   1     1029.97      952.99     45.29 o 
  -7   1   1      987.65     1205.01     54.67 o 
  -6   1   1     3009.57     2938.35     55.48 o 
  -5   1   1      886.69      856.19     23.93 o 
  -4   1   1     2902.25     2423.72     52.47 o 
  -3   1   1     2425.94     2374.44     28.07 o 
  -2   1   1     2389.28     2402.78     31.97 o 
   2   1   1     5082.33     4733.40     37.94 o 
   3   1   1     1870.03     1788.26     33.01 o 
   4   1   1      401.26      539.90     20.90 o 
   5   1   1     3527.17     3402.20     35.10 o 
   6   1   1     1041.14     1104.41     31.26 o 
   7   1   1      827.61      869.83     43.77 o 
   8   1   1       19.09       32.89     11.29 o 
   9   1   1       88.35       91.08     14.02 o 
  10   1   1       23.48       23.38     29.64 o 
  11   1   1       91.64       95.16     28.55 o 
 -11   2   1        0.19       -1.36     29.64 o 
 -10   2   1      162.78      162.05     41.87 o 
  -9   2   1       37.92       42.69     11.22 o 
  -8   2   1     1430.42     1396.03     36.83 o 
  -7   2   1      798.65      765.34     30.15 o 
  -6   2   1     1258.77     1184.37     27.51 o 
  -5   2   1      411.39      402.13     26.14 o 
  -4   2   1     1190.38     1028.72     15.27 o 
  -3   2   1        5.49       25.87     10.95 o 
  -2   2   1      198.21      178.72     14.30 o 
  -1   2   1     4333.99     3893.78     34.80 o 
   1   2   1    10455.86    10204.70    159.06 o 
   2   2   1     4612.40     4126.52     51.50 o 
   3   2   1     1274.87     1323.85     32.15 o 
   4   2   1      134.22      127.06     17.11 o 
   5   2   1      450.16      414.91     23.05 o 
   6   2   1      291.87      304.52     30.34 o 
   7   2   1      138.81      136.22      7.97 o 
   8   2   1      423.63      424.24     18.87 o 
   9   2   1      131.48      128.33      9.91 o 
  10   2   1        6.62        6.80     24.74 o 
  11   2   1       23.44       23.65     17.94 o 
 -11   3   1       25.11       23.38     46.77 o 
 -10   3   1       53.62       90.00     42.36 o 
  -9   3   1      113.68      130.13     16.59 o 
  -8   3   1        1.92       10.88     19.50 o 
  -7   3   1      438.56      397.24     44.97 o 
  -6   3   1      248.39      301.42     41.15 o 
  -5   3   1      128.11      124.26     21.87 o 
  -4   3   1      897.86      960.33     27.95 o 
  -3   3   1       28.38       44.86     13.60 o 
  -2   3   1       31.76       56.83     18.41 o 
  -1   3   1    32995.04    28679.31    141.66 o 
   2   3   1     2590.78     2335.02     56.36 o 
   3   3   1     4730.52     4142.02     42.84 o 
   4   3   1     9158.00     7963.41     56.80 o 
   5   3   1     3951.21     3647.99     50.24 o 
   6   3   1      943.03      981.51     38.16 o 
   7   3   1      225.88      488.23     55.55 o 
   8   3   1      727.04      702.57     44.02 o 
   9   3   1      396.36      439.65     61.16 o 
  10   3   1      232.91      264.10     36.36 o 
  11   3   1      171.35      173.47     52.24 o 
 -11   4   1      110.25      118.00     37.52 o 
 -10   4   1       79.02       80.48     13.85 o 
  -9   4   1      172.12      182.66      5.26 o 
  -8   4   1     1940.84     1882.43     43.73 o 
  -7   4   1      965.41     1244.18     45.49 o 
  -6   4   1       79.10       75.51      5.27 o 
  -5   4   1     1714.26     1804.01     33.52 o 
  -4   4   1     3108.70     2726.27     37.38 o 
  -3   4   1     3367.92     3089.80     67.77 o 
  -2   4   1       18.42       53.56     21.16 o 
  -1   4   1     4485.88     7596.97    129.15 o 
   0   4   1    15754.68    17369.63    208.27 o 
   1   4   1     1006.89     1143.04     54.30 o 
   2   4   1        5.10        7.61     20.84 o 
   3   4   1     4976.49     4633.59     54.32 o 
   4   4   1      318.97      287.66     19.84 o 
   5   4   1        0.60       14.41     11.49 o 
   6   4   1       89.07      110.12     32.31 o 
   7   4   1      445.91      429.86     26.69 o 
   8   4   1      272.22      263.47     13.72 o 
   9   4   1      166.42      180.27     15.41 o 
  10   4   1       55.90       65.25     16.01 o 
  11   4   1       91.10      108.49     12.65 o 
 -11   5   1       54.50       57.10     23.11 o 
 -10   5   1      813.84      840.69     45.23 o 
  -9   5   1      833.07      809.97     30.14 o 
  -8   5   1      434.41      407.30     51.70 o 
  -7   5   1      128.50      147.91     29.45 o 
  -6   5   1      457.50      439.92     44.10 o 
  -5   5   1     1023.26     1152.83     23.11 o 
  -4   5   1     1944.41     1857.22     35.11 o 
  -3   5   1     1147.47     1090.29     36.43 o 
  -2   5   1     1556.99     1691.72     37.39 o 
  -1   5   1      650.42      543.24     16.31 o 
   0   5   1     1268.04     1480.73     88.91 o 
   1   5   1      945.00      970.39     41.37 o 
   2   5   1      539.98      469.56     36.80 o 
   3   5   1     1389.41     1291.22     39.89 o 
   4   5   1      465.16      451.34     10.46 o 
   5   5   1     4331.00     4048.76     53.14 o 
   6   5   1      374.51      353.73     11.74 o 
   7   5   1       20.77       24.28     13.97 o 
   8   5   1      167.49      188.97     50.65 o 
   9   5   1       90.25       76.74     24.86 o 
  10   5   1       50.88       46.49     13.92 o 
 -10   6   1        9.56        3.81     14.23 o 
  -9   6   1      173.88      185.78     14.93 o 
  -8   6   1      214.97      219.69     12.27 o 
  -7   6   1      247.71      233.83     36.34 o 
  -6   6   1     4615.13     4239.14     68.75 o 
  -5   6   1     1470.97     1534.57     38.50 o 
  -4   6   1      617.27      554.50     30.05 o 
  -3   6   1       57.70       77.22     30.34 o 
  -2   6   1     6156.74     5532.49     67.08 o 
  -1   6   1     2288.96     2033.76     76.95 o 
   0   6   1     2753.78     2482.66    111.75 o 
   1   6   1     1147.31     1287.14     40.74 o 
   2   6   1      501.49      600.07     31.81 o 
   3   6   1      675.87      657.98     47.60 o 
   4   6   1       33.43       39.42      8.50 o 
   5   6   1      124.91      113.92      7.29 o 
   6   6   1      102.86       97.24      7.55 o 
   7   6   1       78.88       93.31     14.32 o 
   8   6   1      456.75      447.88     12.05 o 
   9   6   1      166.11      158.24     14.89 o 
  10   6   1      204.99      203.36      8.52 o 
 -10   7   1       21.46       17.60     24.86 o 
  -9   7   1        3.16       22.57     29.68 o 
  -8   7   1       13.28       10.60      7.11 o 
  -7   7   1      278.39      267.54     41.55 o 
  -6   7   1     1164.43     1106.81     45.25 o 
  -5   7   1      516.18      529.86     37.81 o 
  -4   7   1     4403.55     4086.28     95.00 o 
  -3   7   1      651.71      672.52     37.73 o 
  -2   7   1     3678.83     3023.18     98.43 o 
  -1   7   1     1455.05     1294.48    128.61 o 
   0   7   1     7024.99     6502.60    136.22 o 
   1   7   1     5323.53     4517.24    159.06 o 
   2   7   1     8234.50     9208.21    192.89 o 
   3   7   1     7887.36     6889.18    142.45 o 
   4   7   1     3595.82     3375.43    100.64 o 
   5   7   1     3320.19     3203.62     49.05 o 
   6   7   1     1818.57     2059.94     74.18 o 
   7   7   1     1957.10     2074.18     64.82 o 
   8   7   1     1526.67     1612.67     88.04 o 
   9   7   1      310.82      317.03     40.46 o 
  10   7   1       36.68       52.34     18.49 o 
 -10   8   1       19.09       22.30      6.02 o 
  -9   8   1       69.15       72.87     14.41 o 
  -8   8   1      350.68      347.53     25.38 o 
  -7   8   1       14.03       11.69      9.31 o 
  -6   8   1     1248.74     1270.81     61.51 o 
  -5   8   1     9398.70     8478.05    205.54 o 
  -4   8   1     4500.52     4041.42    100.51 o 
  -3   8   1       66.17       75.15     21.12 o 
  -2   8   1     1813.34     1968.51     85.92 o 
  -1   8   1     6632.68     6101.29    116.91 o 
   0   8   1       18.90        8.43     25.01 o 
   1   8   1       78.26       73.68     41.33 o 
   2   8   1     3787.57     3545.07    100.18 o 
   3   8   1        0.34        7.61     34.32 o 
   4   8   1      761.76      750.70     80.52 o 
   5   8   1      106.43      130.78     34.06 o 
   6   8   1      357.92      331.71     44.04 o 
   7   8   1       21.13       17.66      5.71 o 
   8   8   1      159.14      165.04     14.50 o 
   9   8   1       36.54       39.97     16.25 o 
  10   8   1        0.93       -1.09     16.07 o 
 -10   9   1      164.28      170.48     14.41 o 
  -9   9   1      430.93      421.16     16.08 o 
  -8   9   1      264.94      295.28     27.69 o 
  -7   9   1      310.45      282.50     31.20 o 
  -6   9   1      224.10      194.68     81.98 o 
  -5   9   1      618.49      566.63    109.13 o 
  -4   9   1       58.54      281.95     63.43 o 
  -3   9   1      241.89      445.36     68.52 o 
  -2   9   1      297.44      509.53    103.86 o 
  -1   9   1        3.78        2.72     27.19 o 
   0   9   1      304.66      264.55    115.55 o 
   1   9   1      211.11      206.10     55.47 o 
   2   9   1        7.65        3.81     23.11 o 
   3   9   1       51.51       42.96     12.67 o 
   4   9   1      134.04      122.02     18.96 o 
   5   9   1     1011.31      991.59     37.05 o 
   6   9   1        1.64       -1.77     13.27 o 
   7   9   1        6.89        4.30      6.91 o 
   8   9   1       33.55       53.29     43.53 o 
   9   9   1        6.78       11.42     13.78 o 
  -9  10   1      171.09      203.38     32.11 o 
  -8  10   1      336.59      335.24     16.29 o 
  -7  10   1      420.95      412.46     47.00 o 
  -6  10   1        2.72        2.86      6.41 o 
  -5  10   1      341.89      336.88     12.46 o 
  -4  10   1       97.39       91.63     46.22 o 
  -3  10   1      894.11     1114.22     97.34 o 
  -2  10   1     3760.51     3580.02    219.42 o 
  -1  10   1     2165.94     1993.25     79.23 o 
   0  10   1       32.63       28.01     35.76 o 
   1  10   1      131.27      116.64     66.89 o 
   2  10   1       36.55       55.47     46.49 o 
   3  10   1       43.84       29.64     33.13 o 
   4  10   1       55.93       71.24     13.82 o 
   5  10   1     1129.79     1028.84     78.54 o 
   6  10   1        2.36       -0.27     16.35 o 
   7  10   1       61.08       57.91     21.95 o 
   8  10   1       18.78       22.02      9.73 o 
   9  10   1       32.35       33.39     10.16 o 
  -9  11   1       19.48       31.81     33.71 o 
  -8  11   1        1.06        0.54     13.64 o 
  -7  11   1       13.51       10.33     17.77 o 
  -6  11   1       78.57       59.00     36.88 o 
  -5  11   1     1407.04     1292.04     97.74 o 
  -4  11   1      792.03      830.91    134.04 o 
  -3  11   1     1187.91     1071.53     63.62 o 
  -2  11   1     1803.34     1622.39    111.20 o 
  -1  11   1     3643.02     3269.36    133.12 o 
   0  11   1     6579.80     6137.18    146.27 o 
   1  11   1     2247.90     2004.67    163.41 o 
   2  11   1     1763.97     1893.74    248.24 o 
   3  11   1      971.34      836.34    120.18 o 
   4  11   1     2932.56     2778.30    122.54 o 
   5  11   1      832.84      870.20     81.20 o 
   6  11   1      276.67      219.96     84.25 o 
   7  11   1      908.00      869.51     77.49 o 
   8  11   1      392.14      405.39     29.61 o 
   9  11   1       67.94       63.08     16.94 o 
  -9  12   1       17.82       24.74     45.13 o 
  -8  12   1       45.99       51.12      6.88 o 
  -7  12   1       30.57       28.01     15.77 o 
  -6  12   1      365.32      352.65     61.45 o 
  -5  12   1      477.72      430.95     51.12 o 
  -4  12   1       99.95       94.08     39.42 o 
  -3  12   1       13.95       15.50     23.38 o 
  -2  12   1        1.25        1.36     34.80 o 
  -1  12   1        2.37        1.09     21.24 o 
   0  12   1      366.01      374.40     49.71 o 
   1  12   1       17.57       15.50     59.82 o 
   2  12   1      386.20      387.45     50.30 o 
   3  12   1      671.22      654.72     64.44 o 
   4  12   1      111.67      101.69     23.65 o 
   5  12   1      240.76      286.58     50.57 o 
   6  12   1      130.14      115.28     27.73 o 
   7  12   1        6.28        7.88     25.29 o 
   8  12   1       62.07       65.25     16.31 o 
  -8  13   1      136.42      139.14     18.36 o 
  -7  13   1      195.91      202.56     53.83 o 
  -6  13   1       81.80      100.87     57.91 o 
  -5  13   1      948.72     1343.70    132.14 o 
  -4  13   1        1.40        0.27     26.65 o 
  -3  13   1       62.59       89.72     28.01 o 
  -2  13   1       59.53       63.89     60.90 o 
  -1  13   1      920.26      992.14    111.35 o 
   0  13   1       47.34       46.77     24.46 o 
   1  13   1      200.02      207.73     25.29 o 
   2  13   1        8.40       11.42     22.57 o 
   3  13   1        6.82        7.88     32.08 o 
   4  13   1      206.86      219.42     86.73 o 
   5  13   1      540.76      532.10    130.78 o 
   6  13   1       38.11       30.72     29.64 o 
   7  13   1        0.54       -1.63     14.95 o 
   8  13   1       41.21       35.11     24.82 o 
  -7  14   1        5.34        2.45     16.86 o 
  -6  14   1        5.96        3.53     16.59 o 
  -5  14   1        0.14       -1.36     19.30 o 
  -4  14   1       29.53       28.28     20.94 o 
  -3  14   1       44.92       39.97     22.84 o 
  -2  14   1        1.47        0.27     20.79 o 
  -1  14   1       26.77       23.93     16.96 o 
   0  14   1       11.22        6.80     13.20 o 
   1  14   1       24.73       36.84     22.65 o 
   2  14   1      133.20      132.14     25.56 o 
   3  14   1       20.95       14.95     25.83 o 
   4  14   1      132.74      130.51     45.13 o 
   5  14   1        0.09        2.45     18.22 o 
   6  14   1       29.98       37.79     17.13 o 
   7  14   1       20.82       16.86     21.48 o 
  -7  15   1        5.22        4.08     14.95 o 
  -6  15   1       35.22       26.92     29.09 o 
  -5  15   1      125.44      141.66     55.47 o 
  -4  15   1      259.46      269.45     67.70 o 
  -3  15   1      501.01      527.20     92.44 o 
  -2  15   1      145.23      124.80     34.85 o 
  -1  15   1       46.50       46.22     20.95 o 
   0  15   1        4.87        6.53     17.83 o 
   1  15   1      340.18      335.10     57.73 o 
   2  15   1       54.26       76.40     63.08 o 
   3  15   1       10.43       11.15     13.87 o 
   4  15   1      154.84      154.44     57.91 o 
   5  15   1      248.01      247.42     79.39 o 
   6  15   1       37.35       40.78     48.94 o 
   7  15   1       59.11       53.29     29.09 o 
  -6  16   1       63.16       61.18     17.40 o 
  -5  16   1       79.94       75.04     34.80 o 
  -4  16   1        0.11       -2.45     28.28 o 
  -3  16   1       25.02       18.22     12.86 o 
  -2  16   1      150.91      160.69     35.58 o 
  -1  16   1      102.65       89.72     19.15 o 
   0  16   1       13.65       10.33     21.56 o 
   1  16   1       21.74       14.95     32.83 o 
   2  16   1       40.01       49.48     38.92 o 
   3  16   1       27.52       29.91     25.56 o 
   4  16   1       90.00       82.93     28.82 o 
   5  16   1        9.09        3.53     24.20 o 
   6  16   1       21.05       20.12     13.32 o 
  -5  17   1       91.40       81.57     50.03 o 
  -4  17   1      414.80      411.31     59.23 o 
  -3  17   1       95.16       53.83    128.50 o 
  -2  17   1      744.68     1119.66    129.43 o 
  -1  17   1      524.39      436.93    126.79 o 
   0  17   1      158.42      152.26     87.47 o 
   1  17   1      129.99      128.22     55.13 o 
   2  17   1      327.76      297.05    137.86 o 
   3  17   1      421.57      418.44    103.86 o 
   4  17   1      270.34      281.68     82.38 o 
   5  17   1      691.62      737.37     64.98 o 
  -4  18   1       23.08       17.94     25.29 o 
  -3  18   1       35.27       32.63     22.14 o 
  -2  18   1      196.40      209.90     52.74 o 
  -1  18   1      149.07      125.61     60.98 o 
   0  18   1      141.99      134.32     46.76 o 
   1  18   1       23.29       27.46     16.06 o 
   2  18   1        4.60        5.44     26.36 o 
   3  18   1       11.81       26.68     23.49 o 
   4  18   1       32.63       32.90     15.77 o 
  -2  19   1       49.59       35.07     34.53 o 
  -1  19   1        0.40        2.18     13.27 o 
   0  19   1       31.57       30.45     20.05 o 
   1  19   1       34.16       34.53     12.80 o 
   2  19   1       10.60       13.85     18.19 o 
 -11   0   2       11.20       21.21     37.79 o 
 -10   0   2       55.42       75.04     31.54 o 
  -9   0   2      134.98      126.60      7.99 o 
  -8   0   2      565.38      557.77     79.35 o 
  -7   0   2      913.12      916.87     80.62 o 
  -6   0   2      871.88     1040.81     38.50 o 
  -5   0   2       14.19       24.30     10.27 o 
  -4   0   2       15.62       31.00     22.05 o 
  -3   0   2      276.48      265.10     20.35 o 
  -2   0   2      743.97      568.08     12.10 o 
   1   0   2     5613.42     4529.74     53.17 o 
   2   0   2     6601.63    10448.04    105.49 o 
   3   0   2    27901.34    23216.27    125.06 o 
   4   0   2     6864.55    10510.04     69.63 o 
   5   0   2     1149.73     1387.97     33.92 o 
   6   0   2     1703.85     1565.29     55.64 o 
   7   0   2     4838.71     4641.98     50.08 o 
   8   0   2     1876.58     1882.32     13.56 o 
   9   0   2      587.48      598.68     21.83 o 
 -11   1   2       62.01       70.96     27.73 o 
 -10   1   2      121.93      131.32     22.30 o 
  -9   1   2       43.99       41.28      6.95 o 
  -8   1   2       23.30       60.09     26.41 o 
  -7   1   2      109.85      124.56     26.83 o 
  -6   1   2      322.78      293.64     23.90 o 
  -5   1   2      296.35      290.57      5.29 o 
  -4   1   2      896.89      816.56     15.52 o 
  -3   1   2       26.82       29.91     10.78 o 
  -2   1   2    10264.66    10351.25    189.51 o 
   1   1   2     6536.97     6958.11     68.70 o 
   2   1   2     8704.02    10785.43     65.22 o 
   3   1   2     8182.02     9455.70     47.95 o 
   4   1   2     3456.82     3272.48     42.98 o 
   5   1   2     2360.98     2436.71     25.08 o 
   6   1   2      577.04      575.33     17.40 o 
   7   1   2      108.59      102.50      7.60 o 
   8   1   2      479.68      461.13     12.59 o 
   9   1   2       25.14       23.93     16.29 o 
  10   1   2       84.57       90.39     25.21 o 
 -11   2   2      346.81      407.57     47.58 o 
 -10   2   2      625.47      657.71     85.37 o 
  -9   2   2      218.49      252.92     21.45 o 
  -8   2   2      366.42      342.22     14.99 o 
  -7   2   2     6841.75     6626.72     93.53 o 
  -6   2   2     3405.34     3119.70     65.17 o 
  -5   2   2     5124.98     4828.01     53.87 o 
  -4   2   2     4584.40     4181.01     43.33 o 
  -3   2   2     5373.65     8817.50     53.58 o 
  -2   2   2     2337.96     2268.41     40.08 o 
  -1   2   2    11977.72    11570.15    274.07 o 
   1   2   2     2944.21     2713.64     29.04 o 
   2   2   2     2131.02     1786.80     32.77 o 
   3   2   2       45.91       73.14     18.07 o 
   4   2   2      313.22      278.42      7.86 o 
   5   2   2     1641.40     1609.76     86.23 o 
   6   2   2        0.13       14.05     13.22 o 
   7   2   2      578.07      574.32      8.35 o 
   8   2   2      312.20      334.16      9.91 o 
   9   2   2       62.38       86.64     20.91 o 
  10   2   2       17.23       18.22     17.88 o 
  11   2   2        1.58        1.09      9.24 o 
 -11   3   2        0.55       -1.36     28.82 o 
 -10   3   2       34.65       35.35     35.62 o 
  -9   3   2       30.59       24.78      6.09 o 
  -8   3   2        3.70        2.99     10.90 o 
  -7   3   2      520.24      471.41     40.62 o 
  -6   3   2     1584.57     1601.95     44.52 o 
  -5   3   2     2877.19     2568.03     34.86 o 
  -4   3   2     1279.59     1466.51     36.29 o 
  -3   3   2     3918.23     3385.48     49.54 o 
  -2   3   2     8182.22     7961.04     89.77 o 
   1   3   2     4136.86     7318.01     79.65 o 
   2   3   2      487.36      509.97     48.97 o 
   3   3   2     2042.19     2025.11     27.41 o 
   4   3   2        4.01        0.21     32.65 o 
   5   3   2     1591.09     1827.39     47.82 o 
   6   3   2     1320.90     1266.33     35.71 o 
   7   3   2       80.07       73.72      9.61 o 
   8   3   2       85.62       95.49     13.95 o 
   9   3   2       23.01       19.85     18.95 o 
  10   3   2       13.04       12.78     10.16 o 
  11   3   2        4.44       14.53     28.07 o 
 -11   4   2       78.55       65.80     39.97 o 
 -10   4   2       19.28       30.72     29.58 o 
  -9   4   2        2.46        1.35      7.50 o 
  -8   4   2      264.30      262.92      8.34 o 
  -7   4   2       81.42       89.45     42.75 o 
  -6   4   2      129.36      121.54      8.40 o 
  -5   4   2      503.12      434.76     12.89 o 
  -4   4   2      375.06      351.56      7.87 o 
  -3   4   2        3.76        9.52     23.45 o 
  -2   4   2      401.53      550.58     36.05 o 
   1   4   2     2489.27     2169.57     45.37 o 
   2   4   2     2933.46     2658.03     58.35 o 
   3   4   2     4390.17     3908.47     87.55 o 
   4   4   2     8897.28     7636.94     64.99 o 
   5   4   2     2724.52     2674.58     50.07 o 
   6   4   2     2167.00     1977.97     51.43 o 
   7   4   2     3612.88     3515.31     89.91 o 
   8   4   2     1720.12     1697.88     77.10 o 
   9   4   2      431.23      463.85     29.05 o 
  10   4   2      179.32      189.78     20.37 o 
 -10   5   2       90.15       89.18     14.30 o 
  -9   5   2      208.61      218.33     12.93 o 
  -8   5   2       16.65       30.45     15.14 o 
  -7   5   2      479.59      478.26     49.15 o 
  -6   5   2      721.28      722.15     45.08 o 
  -5   5   2     1181.19     1331.38     29.77 o 
  -4   5   2     1343.78     1483.72     37.82 o 
  -3   5   2      207.05      574.24     49.88 o 
  -2   5   2     2788.13     2589.24     70.69 o 
  -1   5   2     3570.78     3298.07     70.69 o 
   0   5   2       21.45       53.56     23.65 o 
   1   5   2     1635.76     1597.92     49.29 o 
   2   5   2     2347.51     2090.86     50.50 o 
   3   5   2     4585.39     4390.92     48.25 o 
   4   5   2      363.22      345.85     14.60 o 
   5   5   2       54.07       58.61     10.65 o 
   6   5   2      290.49      248.78      9.08 o 
   7   5   2      240.61      271.67     17.63 o 
   8   5   2       25.49       26.10     11.36 o 
   9   5   2        5.41        5.06     14.00 o 
  10   5   2        0.25       -1.85      8.42 o 
 -10   6   2      350.96      376.57     23.72 o 
  -9   6   2      416.58      426.06     46.69 o 
  -8   6   2      450.17      425.62     25.37 o 
  -7   6   2       17.06       20.91     12.12 o 
  -6   6   2     1881.57     1716.41     68.70 o 
  -5   6   2     2710.60     2466.98     64.98 o 
  -4   6   2     3650.76     3103.12     83.81 o 
  -3   6   2      857.90      788.07     44.56 o 
  -2   6   2     2689.33     2170.80    115.55 o 
  -1   6   2     2399.21     3118.89    110.66 o 
   0   6   2      475.98      746.62     71.78 o 
   1   6   2      236.61      178.63     30.58 o 
   2   6   2     1998.61     1835.82     77.09 o 
   3   6   2     2849.13     2388.58     78.39 o 
   4   6   2       42.11       64.98     19.45 o 
   5   6   2       39.55       38.61     10.69 o 
   6   6   2      346.00      355.17     42.08 o 
   7   6   2      773.28      891.98     85.30 o 
   8   6   2      148.48      156.61     34.39 o 
   9   6   2        2.41        1.09     33.38 o 
  10   6   2       12.15       18.18     23.58 o 
 -10   7   2        0.54       -1.90     10.06 o 
  -9   7   2        7.20        9.29      6.18 o 
  -8   7   2      243.29      246.34     12.88 o 
  -7   7   2      419.85      424.70     22.98 o 
  -6   7   2     1318.10     1183.31     51.63 o 
  -5   7   2      904.17      774.62     47.39 o 
  -4   7   2     2549.06     2300.49     56.04 o 
  -3   7   2      685.52      671.30     26.53 o 
  -2   7   2      316.02      328.99     49.21 o 
  -1   7   2     1400.31     1307.81     53.02 o 
   0   7   2        0.36        2.72     24.20 o 
   1   7   2       75.07       53.83     12.91 o 
   2   7   2      107.00      129.15     42.81 o 
   3   7   2      322.55      328.18     36.76 o 
   4   7   2      850.68      767.55     37.86 o 
   5   7   2       28.23       28.28     25.24 o 
   6   7   2       16.11       30.18     34.32 o 
   7   7   2        6.91       22.02     22.02 o 
   8   7   2       29.86       65.40     36.58 o 
   9   7   2       18.98       29.42     21.60 o 
  10   7   2       20.94       22.02     11.03 o 
 -10   8   2      156.84      197.94     50.57 o 
  -9   8   2       47.86       47.50     13.30 o 
  -8   8   2      188.89      190.05     32.35 o 
  -7   8   2       15.80       16.14      6.01 o 
  -6   8   2      932.46     1025.77     58.23 o 
  -5   8   2     1796.80     1996.24     81.60 o 
  -4   8   2     1144.06     1193.88     42.41 o 
  -3   8   2     1544.04     1621.57     84.56 o 
  -2   8   2     3576.29     3585.46    130.24 o 
  -1   8   2     5069.46     4448.31    104.59 o 
   0   8   2        5.35       26.65     72.32 o 
   1   8   2      429.54      788.76     81.84 o 
   2   8   2     1014.44     1187.94     52.49 o 
   3   8   2      872.91     1122.10     44.88 o 
   4   8   2     1642.99     1420.78    101.70 o 
   5   8   2       37.34       62.37     12.57 o 
   6   8   2       20.82       17.13     10.11 o 
   7   8   2       37.69       33.32     14.15 o 
   8   8   2      314.66      348.30     47.90 o 
   9   8   2       18.21       18.49     20.44 o 
  10   8   2        2.99        3.90      7.44 o 
 -10   9   2        0.31        1.36     21.21 o 
  -9   9   2       11.90        7.61     18.62 o 
  -8   9   2       95.49      102.23      8.67 o 
  -7   9   2        8.78       13.68     13.39 o 
  -6   9   2      921.16      864.69     58.91 o 
  -5   9   2       23.42       26.10     49.36 o 
  -4   9   2      170.52      184.62     45.68 o 
  -3   9   2      968.24     1012.53     57.64 o 
  -2   9   2     3038.58     2642.53    124.26 o 
  -1   9   2      538.68      669.95     41.34 o 
   0   9   2      421.07      425.51     60.63 o 
   1   9   2      652.11      696.86    142.47 o 
   2   9   2      318.92      290.38     16.33 o 
   3   9   2        7.27        2.72     13.36 o 
   4   9   2     1124.19     1224.61     73.47 o 
   5   9   2        6.71        6.53     14.87 o 
   6   9   2       30.76       24.14     12.18 o 
   7   9   2       28.92       24.20     11.59 o 
   8   9   2        6.71        7.61     20.94 o 
   9   9   2       62.76       66.07      8.82 o 
  -9  10   2       11.58        5.98     28.01 o 
  -8  10   2       25.53       21.76     20.35 o 
  -7  10   2       15.72       35.35     22.39 o 
  -6  10   2      678.90      667.93     81.02 o 
  -5  10   2      261.25      228.12     39.48 o 
  -4  10   2       97.87      116.64     31.00 o 
  -3  10   2      224.58      199.84     73.41 o 
  -2  10   2     3003.06     2612.08    107.40 o 
  -1  10   2      607.36      701.48     60.75 o 
   0  10   2      333.66      478.53    132.96 o 
   1  10   2      880.88      913.02     90.00 o 
   2  10   2      204.74      492.40    123.71 o 
   3  10   2      969.61     1108.51     61.30 o 
   4  10   2     2454.80     2593.32    102.10 o 
   5  10   2     2756.86     2507.67    103.16 o 
   6  10   2      205.87      208.27     38.98 o 
   7  10   2      490.98      520.40     56.55 o 
   8  10   2      252.80      240.35     30.18 o 
   9  10   2       22.38       18.22     31.81 o 
  -9  11   2        7.02        4.08     24.20 o 
  -8  11   2        0.35       -2.12      9.85 o 
  -7  11   2       99.24      101.88      9.81 o 
  -6  11   2       18.48       17.13     20.12 o 
  -5  11   2      181.19      208.54     69.88 o 
  -4  11   2       38.06       39.97    106.31 o 
  -3  11   2      161.48      172.38     53.02 o 
  -2  11   2       22.22       28.55     40.51 o 
  -1  11   2      678.61      595.45     42.20 o 
   0  11   2     1982.07     1796.13    127.79 o 
   1  11   2     2886.40     2667.27    143.56 o 
   2  11   2      171.37      528.83     90.81 o 
   3  11   2      160.55      164.22     40.37 o 
   4  11   2      137.51      163.68     25.91 o 
   5  11   2      442.39      422.25     30.63 o 
   6  11   2       52.37       59.00     35.35 o 
   7  11   2       63.92       71.78      9.75 o 
   8  11   2       22.92       22.84     13.26 o 
   9  11   2        0.66       -0.82      8.45 o 
  -9  12   2      493.29      525.30     52.20 o 
  -8  12   2      421.23      411.75     57.05 o 
  -7  12   2      283.72      323.01     47.85 o 
  -6  12   2      190.22      179.72     78.58 o 
  -5  12   2      323.73      340.14     98.43 o 
  -4  12   2      546.94      580.22    109.57 o 
  -3  12   2      818.08      782.78     94.89 o 
  -2  12   2     3404.72     3094.15    165.48 o 
  -1  12   2     1768.16     1798.63    125.90 o 
   0  12   2       46.27       70.42     37.77 o 
   1  12   2       27.42       26.92     25.56 o 
   2  12   2       36.21       37.25     19.58 o 
   3  12   2       44.41       89.18     33.17 o 
   4  12   2      376.94      363.08     27.83 o 
   5  12   2       85.56      109.30     59.54 o 
   6  12   2       10.04       30.18     47.85 o 
   7  12   2       58.18       66.07     22.57 o 
   8  12   2       98.07      107.40     12.00 o 
  -8  13   2        0.87       -1.90     13.05 o 
  -7  13   2       38.87       35.89     24.47 o 
  -6  13   2      605.97      619.64     63.89 o 
  -5  13   2      219.55      213.71     49.76 o 
  -4  13   2       43.18       41.06     39.15 o 
  -3  13   2      358.99      336.88    118.82 o 
  -2  13   2      371.48      470.10     81.13 o 
  -1  13   2     1099.25     1365.72     86.70 o 
   0  13   2     2164.76     2277.17    130.02 o 
   1  13   2     1028.93     1087.30    236.28 o 
   2  13   2      255.80      230.84     69.88 o 
   3  13   2      512.08      469.29     49.76 o 
   4  13   2      508.93      476.36     95.71 o 
   5  13   2      119.69      110.12     44.32 o 
   6  13   2        8.44        3.81     23.65 o 
   7  13   2       39.32       40.78     25.01 o 
   8  13   2        2.11       -0.37      8.95 o 
  -7  14   2      101.66       99.51     10.60 o 
  -6  14   2      110.55       94.35     19.85 o 
  -5  14   2      311.43      311.86     36.16 o 
  -4  14   2      431.84      433.40     66.07 o 
  -3  14   2        5.30        4.08     15.48 o 
  -2  14   2      312.01      269.45     77.21 o 
  -1  14   2      253.45      225.67    112.19 o 
   0  14   2       71.36      100.06     42.00 o 
   1  14   2       55.94       60.09     62.54 o 
   2  14   2      155.46      147.37     92.72 o 
   3  14   2      516.59      448.08    182.17 o 
   4  14   2      523.10      516.60    159.33 o 
   5  14   2     1277.41     1556.05    188.97 o 
   6  14   2     1428.38     1351.85    131.05 o 
   7  14   2      799.49      801.81    108.76 o 
  -7  15   2       22.10       17.67     14.68 o 
  -6  15   2       53.34       49.48     26.65 o 
  -5  15   2       83.14       89.72     12.51 o 
  -4  15   2      393.65      375.76     48.13 o 
  -3  15   2     1286.15     1447.74    125.78 o 
  -2  15   2      852.35     1035.64    180.04 o 
  -1  15   2      953.25      847.76    108.23 o 
   0  15   2      159.08      159.87     52.98 o 
   1  15   2      132.49      136.22     60.98 o 
   2  15   2      114.84      100.06    145.73 o 
   3  15   2      604.04      588.11     63.62 o 
   4  15   2       87.32       82.66     54.38 o 
   5  15   2       93.72       97.61     19.03 o 
   6  15   2        0.15       -0.27     21.21 o 
  -6  16   2      635.15      615.84     98.97 o 
  -5  16   2      301.90      299.35    106.85 o 
  -4  16   2      489.73      435.46     71.12 o 
  -3  16   2     1154.11     1323.45    135.08 o 
  -2  16   2      825.66      867.57    103.67 o 
  -1  16   2      614.56      530.46     82.80 o 
   0  16   2       15.92        9.36     24.06 o 
   1  16   2      144.35      139.48     20.71 o 
   2  16   2      107.17      110.39     47.31 o 
   3  16   2       26.47       21.75     26.65 o 
   4  16   2       75.34       82.66     29.64 o 
   5  16   2      107.31      108.21     11.96 o 
   6  16   2       21.29       22.84     16.59 o 
  -5  17   2      124.58      126.16     19.58 o 
  -4  17   2       27.58       20.66     15.23 o 
  -3  17   2        3.44        3.53     17.46 o 
  -2  17   2      143.69      130.24     38.15 o 
  -1  17   2      232.93      235.60     59.46 o 
   0  17   2      149.42      110.12     72.19 o 
   1  17   2      390.36      368.96     92.71 o 
   2  17   2      338.90      313.76     68.97 o 
   3  17   2      137.65      125.89     34.26 o 
   4  17   2       16.47       16.86     33.44 o 
   5  17   2       95.29       98.97     21.21 o 
  -4  18   2       36.85       32.08     23.11 o 
  -3  18   2        3.70        4.62     26.28 o 
  -2  18   2       34.21       31.55     21.84 o 
  -1  18   2      103.02       93.80     28.68 o 
   0  18   2       99.11       91.67     25.87 o 
   1  18   2      262.00      250.96     43.64 o 
   2  18   2      543.30      526.66    106.77 o 
   3  18   2      311.35      294.46     92.63 o 
  -2  19   2      143.09      132.96     48.40 o 
  -1  19   2       89.86       68.52     31.90 o 
   0  19   2      140.18      149.81     55.32 o 
   1  19   2      198.46      158.05     39.28 o 
   2  19   2      231.81      258.30     28.94 o 
 -11   1   3       90.45       85.65     44.59 o 
 -10   1   3      317.19      332.25     41.97 o 
  -9   1   3        2.65        2.18      6.55 o 
  -8   1   3      552.16      540.55     48.28 o 
  -7   1   3     3311.11     2944.64     97.89 o 
  -6   1   3     4240.48     4103.87     57.27 o 
  -5   1   3       89.87      115.28     25.54 o 
  -4   1   3        6.28       24.47     15.00 o 
  -3   1   3     3590.60     3246.13     41.87 o 
  -1   1   3     1007.61      930.15     10.07 o 
   1   1   3      237.65      591.10     17.75 o 
   2   1   3     4055.56     3701.94     50.84 o 
   3   1   3       47.85       43.50     14.14 o 
   4   1   3       87.76       71.19      9.58 o 
   5   1   3      473.26      610.75     70.41 o 
   6   1   3      748.61      697.68     32.22 o 
   7   1   3       27.04       39.81     37.73 o 
   8   1   3       27.21       42.12     12.95 o 
   9   1   3      128.78      141.38     14.03 o 
  10   1   3       45.96       56.08     19.34 o 
 -11   2   3        0.21       -1.36     26.65 o 
 -10   2   3      145.46      147.50     12.68 o 
  -9   2   3       38.94       40.78      7.67 o 
  -8   2   3      170.90      167.22     12.63 o 
  -7   2   3       30.98       67.43     17.40 o 
  -6   2   3       79.35       75.59     32.87 o 
  -5   2   3       85.03       90.00     24.26 o 
  -4   2   3     1855.47     1574.81     32.07 o 
  -3   2   3     2314.67     2268.95     31.88 o 
  -2   2   3     7818.18     8422.98    208.27 o 
  -1   2   3     8955.64    11910.56    206.10 o 
   0   2   3    47276.46    42001.81    144.65 o 
   1   2   3     1355.33     1156.25     52.84 o 
   2   2   3      792.72      955.98     25.17 o 
   3   2   3      122.60      109.52     15.24 o 
   4   2   3     1771.06     1537.29     22.21 o 
   5   2   3      298.85      273.11     20.95 o 
   6   2   3      327.92      332.55     10.44 o 
   7   2   3      142.43      139.26      7.88 o 
   8   2   3      550.35      547.59     19.92 o 
   9   2   3       25.19       28.28     13.51 o 
  10   2   3      119.02      135.13     12.34 o 
 -11   3   3       64.73       53.02     38.34 o 
 -10   3   3        8.90       14.14     29.09 o 
  -9   3   3       45.64       48.55      5.50 o 
  -8   3   3      350.96      325.18      9.13 o 
  -7   3   3       52.81       77.87     15.78 o 
  -6   3   3      673.71      707.79     31.73 o 
  -5   3   3        9.48       37.46     10.24 o 
  -4   3   3     3156.65     2662.57     50.55 o 
  -3   3   3      515.51      731.66     26.25 o 
  -2   3   3     1647.07     1748.00     65.25 o 
  -1   3   3     3640.24     3167.01     97.34 o 
   1   3   3     1954.37     1902.88     40.58 o 
   2   3   3     3068.17     2754.63     47.69 o 
   3   3   3     2916.94     2625.13     54.14 o 
   4   3   3       28.25       51.35     32.38 o 
   5   3   3     1546.43     1508.74     31.90 o 
   6   3   3     3374.94     3208.58     50.50 o 
   7   3   3     3810.85     3534.34     66.97 o 
   8   3   3      441.65      450.26     53.35 o 
   9   3   3      366.63      372.10     35.57 o 
  10   3   3      182.68      180.27     11.99 o 
 -11   4   3       10.64       14.14     32.90 o 
 -10   4   3      101.10       95.98     27.19 o 
  -9   4   3      434.23      424.91      6.55 o 
  -8   4   3        6.13        5.17     10.50 o 
  -7   4   3      698.84      628.35     44.31 o 
  -6   4   3     3109.46     2897.02     57.66 o 
  -5   4   3       50.50       52.14      8.59 o 
  -4   4   3     1300.53     1122.38     23.54 o 
  -3   4   3       61.28       63.89     21.88 o 
  -2   4   3     2770.58     2727.63     64.98 o 
   0   4   3      267.77      250.14     21.38 o 
   1   4   3     7479.37     6321.52     86.31 o 
   2   4   3      757.47      669.40     26.40 o 
   3   4   3     7527.35     9544.96     93.88 o 
   4   4   3      815.23      785.07     40.77 o 
   5   4   3       95.67      122.90     21.55 o 
   6   4   3      342.61      367.33     21.53 o 
   7   4   3       26.17       62.54     48.39 o 
   8   4   3        1.58       29.64     29.34 o 
   9   4   3        0.65        4.75     33.64 o 
 -11   5   3      509.82      571.25     60.09 o 
 -10   5   3      525.37      573.28     35.75 o 
  -9   5   3      527.38      544.64     33.74 o 
  -8   5   3      882.65      854.83     22.37 o 
  -7   5   3     4286.64     4001.12     92.69 o 
  -6   5   3     7676.96     6982.35     67.88 o 
  -5   5   3     8369.49    11378.33    128.95 o 
  -4   5   3     3912.96     3477.24     70.52 o 
  -3   5   3     6625.86     8499.38     83.72 o 
  -2   5   3     7292.28     6637.46    135.95 o 
  -1   5   3     4286.53     8220.15    152.80 o 
   0   5   3       92.70       89.60     31.19 o 
   1   5   3    13101.81    13372.39    151.66 o 
   2   5   3     4834.64     8252.78     99.82 o 
   3   5   3     4788.43     4151.00     84.17 o 
   4   5   3     1875.85     1732.49     32.64 o 
   5   5   3      649.66      572.39     30.33 o 
   6   5   3      221.70      208.76     40.10 o 
   7   5   3      260.40      238.99     54.42 o 
   8   5   3       78.82       84.29     82.36 o 
   9   5   3        3.80        5.71     25.07 o 
  10   5   3        6.85        6.63     10.79 o 
 -10   6   3      330.28      346.94     13.03 o 
  -9   6   3     1375.41     1356.48      8.37 o 
  -8   6   3      631.83      577.92     54.21 o 
  -7   6   3      739.87      750.43     26.92 o 
  -6   6   3       37.29       40.24     20.68 o 
  -5   6   3      126.61      127.25     31.48 o 
  -4   6   3       62.68       66.07     25.17 o 
  -3   6   3     1172.15     1442.39     65.80 o 
  -2   6   3     1655.28     1463.06     69.06 o 
  -1   6   3     4559.73     8603.25    133.77 o 
   0   6   3     4852.95     4240.99    134.86 o 
   1   6   3     3517.95     3563.71     90.65 o 
   2   6   3     1348.26     1481.82     55.33 o 
   3   6   3     2921.92     2808.46     60.90 o 
   4   6   3      982.98     1060.11     69.28 o 
   5   6   3     1434.29     1418.83     57.76 o 
   6   6   3      770.34      682.18     42.56 o 
   7   6   3      114.58      121.81     34.89 o 
   8   6   3      124.19      123.71     18.91 o 
   9   6   3        2.57        1.63      7.61 o 
  10   6   3       97.22      105.49     14.57 o 
 -10   7   3       21.35       49.76     50.03 o 
  -9   7   3       23.63       39.61     16.22 o 
  -8   7   3      123.17      120.45      8.58 o 
  -7   7   3       89.89       85.37      9.52 o 
  -6   7   3     1320.44     1275.45     34.33 o 
  -5   7   3       61.62       76.34     13.76 o 
  -4   7   3      158.43      155.25     14.30 o 
  -3   7   3      161.50      191.96     46.49 o 
  -2   7   3     5066.85     4779.88    129.15 o 
  -1   7   3      172.34      150.09     22.30 o 
   0   7   3      388.74      389.62     44.32 o 
   1   7   3     1629.79     1534.57     68.92 o 
   2   7   3     2685.97     2343.18     93.16 o 
   3   7   3     3576.94     3246.68     83.84 o 
   4   7   3       91.69      110.93     49.73 o 
   5   7   3      403.46      738.34    102.89 o 
   6   7   3      778.79      730.03     43.67 o 
   7   7   3      707.49      682.62     70.05 o 
   8   7   3      357.90      324.10     44.01 o 
   9   7   3      441.98      445.63     15.97 o 
  10   7   3      209.01      218.87     10.94 o 
 -10   8   3      122.61      136.76     32.08 o 
  -9   8   3      308.25      310.09     18.35 o 
  -8   8   3       18.49       14.41      6.93 o 
  -7   8   3        5.41        2.45     10.32 o 
  -6   8   3        0.62       39.42     18.35 o 
  -5   8   3        0.40       14.41     20.25 o 
  -4   8   3      854.37      883.65     78.58 o 
  -3   8   3      434.74      361.89     87.28 o 
  -2   8   3      348.01      308.06     61.45 o 
  -1   8   3     6576.49     6397.11    221.05 o 
   0   8   3     2573.61     2227.35    120.18 o 
   1   8   3      304.58      242.26     60.51 o 
   2   8   3      218.12      286.85     49.65 o 
   3   8   3     6364.43     5632.81    116.67 o 
   4   8   3     1305.91     1231.67     44.25 o 
   5   8   3     1426.57     1348.86     54.59 o 
   6   8   3     1133.99     1124.28     57.40 o 
   7   8   3      123.95      122.35     21.66 o 
   8   8   3       14.72       16.71     11.56 o 
   9   8   3       29.78       26.37     14.68 o 
 -10   9   3      300.63      291.47     63.08 o 
  -9   9   3      627.28      604.42     59.07 o 
  -8   9   3      698.43      663.96     52.83 o 
  -7   9   3     1787.86     1677.04     59.09 o 
  -6   9   3      584.26      478.26     68.27 o 
  -5   9   3     2987.99     3050.64     90.33 o 
  -4   9   3     3702.12     3143.09    159.06 o 
  -3   9   3     8385.75     7913.73    158.24 o 
  -2   9   3     2916.62     2643.62    216.97 o 
  -1   9   3     2647.61     2500.24     85.25 o 
   0   9   3     3810.42     3388.61    170.48 o 
   1   9   3     1643.82     1491.88    129.96 o 
   2   9   3      876.83      828.46     55.54 o 
   3   9   3       78.27       76.13     11.40 o 
   4   9   3       16.30       16.49     20.42 o 
   5   9   3       62.31       61.45     16.80 o 
   6   9   3      182.78      194.34     12.28 o 
   7   9   3       43.82       46.77     16.18 o 
   8   9   3       38.81       35.89     10.76 o 
   9   9   3       32.16       37.50     19.81 o 
  -9  10   3        9.35       12.51     16.31 o 
  -8  10   3       27.07       22.81      7.40 o 
  -7  10   3       38.64       29.68      9.91 o 
  -6  10   3       24.40       28.28      8.05 o 
  -5  10   3       61.24       63.89     16.04 o 
  -4  10   3       48.56       46.77     18.22 o 
  -3  10   3       48.50       31.54     35.35 o 
  -2  10   3      296.26      445.68     59.70 o 
  -1  10   3     2318.61     2342.77     80.10 o 
   0  10   3     3475.04     3350.27    155.25 o 
   1  10   3     1562.98     1481.82    145.73 o 
   2  10   3     2032.15     2019.35     77.07 o 
   3  10   3     1180.84     1456.80     67.38 o 
   4  10   3     1448.96     1356.35    135.45 o 
   5  10   3      565.10      536.72     62.05 o 
   6  10   3       32.01       37.25     21.21 o 
   7  10   3       92.28      111.03     21.38 o 
   8  10   3       17.85       16.31     17.91 o 
   9  10   3      129.85      132.41     21.63 o 
  -9  11   3       31.86       32.63     35.35 o 
  -8  11   3       93.80       95.16     19.13 o 
  -7  11   3      147.57      139.48     19.03 o 
  -6  11   3      165.73      166.67     20.12 o 
  -5  11   3      214.80      198.21     13.05 o 
  -4  11   3        1.44       -0.27     13.59 o 
  -3  11   3       52.04       42.42     61.72 o 
  -2  11   3      444.33      652.82     73.85 o 
  -1  11   3      538.24      497.02     48.13 o 
   0  11   3      288.94      302.35     29.64 o 
   1  11   3       44.66       58.46     47.85 o 
   2  11   3      218.57      182.98     75.86 o 
   3  11   3      543.58      824.11    108.33 o 
   4  11   3      165.91      176.29     73.14 o 
   5  11   3       56.66       54.11     77.22 o 
   6  11   3      288.37      238.72     81.02 o 
   7  11   3       76.87       70.43     19.84 o 
   8  11   3      284.48      288.48     22.69 o 
  -8  12   3       47.66       45.13     20.28 o 
  -7  12   3       88.16       78.58     35.89 o 
  -6  12   3      179.79      166.40     45.68 o 
  -5  12   3       79.30       81.30     16.04 o 
  -4  12   3     1462.28     1862.47    107.94 o 
  -3  12   3      170.96      179.72     32.08 o 
  -2  12   3       65.52       70.42     19.41 o 
  -1  12   3      269.22      237.63     54.40 o 
   0  12   3     1315.94     1273.82    157.70 o 
   1  12   3      670.36      950.00    161.50 o 
   2  12   3      939.14     1015.52    219.96 o 
   3  12   3      648.32      587.56    129.15 o 
   4  12   3        0.69       43.23     28.82 o 
   5  12   3       76.62       71.51     24.74 o 
   6  12   3      145.38      123.71     47.31 o 
   7  12   3      164.07      156.34     33.12 o 
   8  12   3       14.13       15.77     13.20 o 
  -7  13   3       89.66      108.49     31.27 o 
  -6  13   3      519.87      507.08     73.14 o 
  -5  13   3      204.71      191.68    117.46 o 
  -4  13   3      205.66      214.25     78.03 o 
  -3  13   3      877.41     1080.41    112.15 o 
  -2  13   3     2299.95     2520.31    119.62 o 
  -1  13   3      427.34      499.57    109.18 o 
   0  13   3      317.61      277.60     47.96 o 
   1  13   3      746.56      964.41    195.49 o 
   2  13   3      465.73      706.65    146.01 o 
   3  13   3      410.09      445.63    177.82 o 
   4  13   3     1537.31     1463.33    195.76 o 
   5  13   3      281.52      264.01    109.30 o 
   6  13   3      187.80      196.85     73.95 o 
   7  13   3       83.59       80.21     22.57 o 
   8  13   3       81.49       90.27     14.58 o 
  -7  14   3        9.22       10.88     11.96 o 
  -6  14   3        9.90       13.05     10.60 o 
  -5  14   3       25.27       29.91     15.50 o 
  -4  14   3       23.52       29.64     17.67 o 
  -3  14   3        0.07       -1.63     19.79 o 
  -2  14   3      194.21      203.38     42.02 o 
  -1  14   3      421.68      415.72     78.18 o 
   0  14   3        1.46       -1.78     20.30 o 
   1  14   3       69.08       82.11     40.24 o 
   2  14   3       17.90       19.03     36.98 o 
   3  14   3       99.49      104.41     21.21 o 
   4  14   3      119.24      132.41     30.18 o 
   5  14   3       20.95       34.53     47.58 o 
   6  14   3      177.82      205.01     41.06 o 
   7  14   3      198.04      252.05     34.26 o 
  -6  15   3       22.51       19.58     31.81 o 
  -5  15   3      159.57      160.69     51.66 o 
  -4  15   3        6.17        5.98     16.26 o 
  -3  15   3      139.36      147.37     49.27 o 
  -2  15   3      718.40      798.82    115.34 o 
  -1  15   3      525.09      582.67    131.02 o 
   0  15   3      289.25      305.45     82.29 o 
   1  15   3       25.32       24.47     65.25 o 
   2  15   3      130.54      128.88     85.10 o 
   3  15   3       55.16       64.44     49.76 o 
   4  15   3     1010.21     1016.34    124.53 o 
   5  15   3      526.00      466.03     79.12 o 
   6  15   3      156.02      133.50     36.98 o 
  -6  16   3        2.54        2.99     19.58 o 
  -5  16   3       19.34       18.76     19.58 o 
  -4  16   3        0.70       -1.90     18.74 o 
  -3  16   3        3.68       19.77     28.29 o 
  -2  16   3      415.94      374.13     59.17 o 
  -1  16   3      825.40      795.11    103.48 o 
   0  16   3       39.79       32.36     36.77 o 
   1  16   3       43.55       40.24     19.35 o 
   2  16   3       14.14       30.18     41.33 o 
   3  16   3       19.90       17.94     41.33 o 
   4  16   3        6.74        2.18     22.02 o 
   5  16   3      191.48      199.57     26.92 o 
   6  16   3       43.46       36.16     24.74 o 
  -5  17   3       19.64       15.77     18.09 o 
  -4  17   3        0.22       -2.23     11.95 o 
  -3  17   3      293.52      308.87     52.01 o 
  -2  17   3      308.43      303.81     49.96 o 
  -1  17   3      112.45      111.20     30.17 o 
   0  17   3        4.94        5.78     27.71 o 
   1  17   3       85.55       91.00     27.70 o 
   2  17   3       76.80       91.90     35.89 o 
   3  17   3       10.08       14.14     21.21 o 
   4  17   3       98.46      116.91     26.65 o 
   5  17   3        2.46        1.63     29.36 o 
  -4  18   3       16.09       13.32     30.45 o 
  -3  18   3       86.19       98.97     46.22 o 
  -2  18   3      408.17      413.01     43.91 o 
  -1  18   3      297.24      270.26     38.14 o 
   0  18   3      132.12      157.43     63.24 o 
   1  18   3      105.66      125.22     39.29 o 
   2  18   3      118.85      110.66     68.75 o 
   3  18   3      138.33      129.42     81.84 o 
  -2  19   3      207.65      194.68     63.62 o 
  -1  19   3      285.26      271.62     83.86 o 
   0  19   3      113.01      137.58     78.06 o 
   1  19   3       83.21       85.37     38.78 o 
 -11   0   4      269.27      258.03     28.82 o 
 -10   0   4      426.45      413.28     34.85 o 
  -9   0   4      192.08      180.36     21.67 o 
  -8   0   4      429.11      444.27     56.31 o 
  -7   0   4     1114.92     1308.08     54.59 o 
  -6   0   4       14.12       29.61     13.60 o 
  -5   0   4        3.26       17.13     22.96 o 
  -4   0   4     2268.14     1972.31     34.52 o 
  -3   0   4     5515.52     8119.28     69.86 o 
  -2   0   4     6234.11     5352.49     84.02 o 
  -1   0   4      151.08      160.15     15.75 o 
   0   0   4      354.33      664.24     17.10 o 
   1   0   4      752.60      842.05     33.57 o 
   3   0   4      572.98      526.39     18.91 o 
   4   0   4     1406.63     1648.76     43.94 o 
   5   0   4      618.07      573.15      9.56 o 
   6   0   4      144.98      153.35     26.74 o 
   7   0   4        3.41        0.15      8.84 o 
   8   0   4       19.27       13.25     14.55 o 
   9   0   4        1.69        1.09     39.42 o 
 -11   1   4      168.64      185.16     18.22 o 
 -10   1   4      250.68      246.15      5.85 o 
  -9   1   4      362.37      354.95      7.19 o 
  -8   1   4      819.31      821.66     16.32 o 
  -7   1   4     1710.51     1574.53     51.91 o 
  -6   1   4     2103.79     2321.43     28.28 o 
  -5   1   4     1764.71     1829.03     25.16 o 
  -4   1   4     2348.48     2101.48     27.32 o 
  -3   1   4      832.52      899.97     21.08 o 
  -2   1   4     1254.25     1234.40     33.39 o 
  -1   1   4     4144.88     3967.07     24.27 o 
   0   1   4      222.01      246.71     10.28 o 
   2   1   4     3097.88     2771.82     34.82 o 
   3   1   4    15826.79    14428.47     88.94 o 
   4   1   4    10706.83    10190.72     66.57 o 
   5   1   4      940.39     1096.19     64.72 o 
   6   1   4      497.07      706.23     58.87 o 
   7   1   4      255.65      236.62      5.96 o 
   8   1   4     1162.29     1206.39     27.37 o 
   9   1   4      224.24      224.86     10.69 o 
  10   1   4      141.00      139.21     25.29 o 
 -11   2   4        0.41       22.30     54.11 o 
 -10   2   4        7.14       40.24     42.96 o 
  -9   2   4      297.81      329.26     23.33 o 
  -8   2   4     1457.32     1419.22     76.44 o 
  -7   2   4     2121.11     2089.50     65.32 o 
  -6   2   4     2142.19     2383.69     34.27 o 
  -5   2   4     2600.97     2455.74     25.13 o 
  -4   2   4     2432.19     5020.78     54.27 o 
  -3   2   4    14483.51    15572.30    138.49 o 
  -2   2   4    14682.37    14200.71    160.69 o 
  -1   2   4     9806.98    11695.67    126.94 o 
   0   2   4     2491.26     2058.53     41.71 o 
   1   2   4     4813.83     4281.23     46.57 o 
   2   2   4    14406.84    14580.91    100.41 o 
   3   2   4    14705.82    12829.21     72.59 o 
   4   2   4     8924.04     9055.58     86.66 o 
   5   2   4     4202.52     3788.29     53.35 o 
   6   2   4     1508.22     1392.91     34.18 o 
   7   2   4      259.53      271.62     37.20 o 
   8   2   4      182.72      189.24     41.61 o 
   9   2   4      295.66      329.81     48.78 o 
  10   2   4        5.49       40.78     32.07 o 
 -11   3   4       77.65       91.36     27.73 o 
 -10   3   4       86.64       85.65     13.87 o 
  -9   3   4       84.57      109.03     19.52 o 
  -8   3   4      390.59      387.72     22.85 o 
  -7   3   4        2.17        0.27      8.35 o 
  -6   3   4        4.90        1.00      8.59 o 
  -5   3   4     1951.53     2126.48     29.15 o 
  -4   3   4     6597.93     6595.69     72.57 o 
  -3   3   4     2541.71     2182.87     37.88 o 
  -2   3   4     2104.95     1970.95     50.03 o 
  -1   3   4     6063.68     7495.95     93.98 o 
   0   3   4     1204.04     1205.30     27.40 o 
   1   3   4      478.23      571.79     29.77 o 
   2   3   4      428.42      617.78     29.58 o 
   3   3   4     2113.46     1821.20     37.09 o 
   4   3   4      159.91      147.14      5.93 o 
   5   3   4     1356.44     1651.48     32.95 o 
   6   3   4     1376.92     1234.67     46.39 o 
   7   3   4     2091.10     2032.40     50.02 o 
   8   3   4      356.50      360.26     16.90 o 
   9   3   4       13.36       11.69     20.91 o 
  10   3   4      153.17      161.76     22.54 o 
 -11   4   4      252.78      280.59     41.33 o 
 -10   4   4      387.85      368.69     61.72 o 
  -9   4   4       22.68       29.00      6.64 o 
  -8   4   4     1268.25     1177.24     47.93 o 
  -7   4   4      469.75      447.14     33.47 o 
  -6   4   4       32.80       73.14     20.57 o 
  -5   4   4      108.00      102.23     20.25 o 
  -4   4   4     3252.90     2983.49     45.07 o 
  -3   4   4       17.80       19.85      8.99 o 
  -2   4   4    26425.69    25288.80    229.75 o 
  -1   4   4      386.47      385.54     63.35 o 
   0   4   4     1388.43     1140.23     55.63 o 
   1   4   4     1773.63     1709.94     45.53 o 
   2   4   4      157.99      143.29     22.15 o 
   3   4   4      530.02      843.14     41.97 o 
   4   4   4        7.83        4.35     30.43 o 
   5   4   4        5.75       34.53     20.43 o 
   6   4   4      442.90      437.75     51.25 o 
   7   4   4     1144.48     1039.59     65.04 o 
   8   4   4      165.74      165.38     21.95 o 
   9   4   4       44.87       48.81     33.68 o 
  10   4   4      220.24      213.98     18.98 o 
 -11   5   4        5.54       -0.27     36.16 o 
 -10   5   4        2.28       -0.27      9.04 o 
  -9   5   4       48.09       45.13      6.20 o 
  -8   5   4      154.79      152.80      6.75 o 
  -7   5   4      135.22      138.33     34.22 o 
  -6   5   4     1630.65     1789.06     50.22 o 
  -5   5   4      231.27      241.17     19.04 o 
  -4   5   4     1637.69     1455.72     23.31 o 
  -3   5   4     1712.95     1772.20     47.58 o 
  -2   5   4     3887.85     3327.16     78.31 o 
  -1   5   4    19553.74    17283.99    321.92 o 
   0   5   4     4350.05     4192.05     74.20 o 
   1   5   4     3564.31     2993.00     64.98 o 
   2   5   4      153.05      118.00     24.13 o 
   3   5   4      216.58      203.92     26.94 o 
   4   5   4      384.67      333.34     19.90 o 
   5   5   4        2.77       15.23     13.76 o 
   6   5   4        0.98       24.58     15.39 o 
   7   5   4      697.02      689.79     11.89 o 
   8   5   4      213.37      203.92     18.22 o 
   9   5   4      324.80      316.21     19.60 o 
  10   5   4       44.75       48.13     10.36 o 
 -10   6   4       87.74       81.30     35.89 o 
  -9   6   4       37.42       50.50     22.13 o 
  -8   6   4       14.72       53.29     24.28 o 
  -7   6   4      292.09      261.16     42.94 o 
  -6   6   4     2021.62     2211.32     63.07 o 
  -5   6   4     3114.39     2773.46     60.28 o 
  -4   6   4     1182.89     1032.38     47.96 o 
  -3   6   4     4739.21     8214.17    166.13 o 
  -2   6   4     6481.55     5519.71    101.69 o 
  -1   6   4      626.89      672.94     76.95 o 
   0   6   4     2356.49     2002.90     79.29 o 
   1   6   4    13202.14    12749.35    126.38 o 
   2   6   4     3649.90     3425.04     71.32 o 
   3   6   4      490.05      490.30     17.52 o 
   4   6   4      625.03      611.99     35.96 o 
   5   6   4     1154.37     1333.36     42.76 o 
   6   6   4      812.39      766.79     62.34 o 
   7   6   4        8.48       30.18     26.70 o 
   8   6   4      451.64      460.04     60.84 o 
   9   6   4      119.49      113.11     29.88 o 
  10   6   4       24.63       19.58     20.06 o 
 -10   7   4       18.21       20.12     38.88 o 
  -9   7   4       22.52       19.85     17.75 o 
  -8   7   4      769.63      738.73     24.61 o 
  -7   7   4      121.35      122.92      5.74 o 
  -6   7   4      278.48      274.24     44.26 o 
  -5   7   4       15.39       16.20      4.98 o 
  -4   7   4      264.64      194.95     52.75 o 
  -3   7   4     1465.30     1326.84     81.84 o 
  -2   7   4     1440.60     1270.01     92.34 o 
  -1   7   4      166.09      194.95     33.71 o 
   0   7   4     1579.81     1770.03    114.74 o 
   1   7   4     1205.91     1335.54     60.38 o 
   2   7   4      122.58      112.02     28.52 o 
   3   7   4      248.83      246.88     26.11 o 
   4   7   4        6.37        8.70      6.92 o 
   5   7   4       17.95       11.27     14.84 o 
   6   7   4      563.36      546.85     38.66 o 
   7   7   4      155.71      147.27     19.84 o 
   8   7   4       11.18       22.98     21.75 o 
   9   7   4        6.35        5.44     16.40 o 
  10   7   4        1.71       -0.27     15.67 o 
 -10   8   4        9.08        6.25     18.22 o 
  -9   8   4      150.44      163.68     24.29 o 
  -8   8   4       21.37       25.18      8.23 o 
  -7   8   4      289.78      251.77     34.54 o 
  -6   8   4      957.33     1035.91     79.27 o 
  -5   8   4     1114.46     1062.76     79.49 o 
  -4   8   4     3328.46     3280.39    104.41 o 
  -3   8   4     2484.03     2338.01     98.70 o 
  -2   8   4     3689.66     3663.22    118.41 o 
  -1   8   4      227.57      228.93     25.83 o 
   0   8   4     7133.56     6261.98    150.90 o 
   1   8   4     2313.80     2098.91    110.19 o 
   2   8   4      527.66      494.30     64.13 o 
   3   8   4      181.49      185.98     49.58 o 
   4   8   4      650.82      635.69     36.54 o 
   5   8   4      336.79      293.37     69.25 o 
   6   8   4      621.93      982.56     84.71 o 
   7   8   4      555.09      533.45     92.55 o 
   8   8   4       42.19       51.66     49.59 o 
   9   8   4        5.13        1.36     19.85 o 
  -9   9   4        0.20       -1.36     20.39 o 
  -8   9   4       25.77       21.21      9.57 o 
  -7   9   4      103.09      135.13     17.85 o 
  -6   9   4      174.36      156.07     51.23 o 
  -5   9   4        9.19       14.41     43.77 o 
  -4   9   4      236.78      237.63     62.81 o 
  -3   9   4        6.08        2.45     18.76 o 
  -2   9   4       41.79       41.33     23.37 o 
  -1   9   4      264.61      256.94     39.97 o 
   0   9   4      664.04      532.10     76.95 o 
   1   9   4      156.62      165.58     52.32 o 
   2   9   4       37.14       19.76     58.79 o 
   3   9   4      476.69      479.62     49.66 o 
   4   9   4      202.11      203.38     29.67 o 
   5   9   4      806.66      745.97     46.58 o 
   6   9   4       27.89       18.76     17.29 o 
   7   9   4      259.09      247.69     31.93 o 
   8   9   4      107.47      126.43     19.30 o 
   9   9   4       15.93       11.11      9.15 o 
  -9  10   4      108.47      107.40     23.65 o 
  -8  10   4       81.33      118.82     27.01 o 
  -7  10   4        9.01        9.79     14.19 o 
  -6  10   4       10.44        9.24     19.85 o 
  -5  10   4        5.66        8.70     18.22 o 
  -4  10   4       85.55       59.82     92.17 o 
  -3  10   4       31.64       41.33     24.20 o 
  -2  10   4       31.71       26.65     17.08 o 
  -1  10   4      277.67      269.72     41.33 o 
   0  10   4        0.33       -2.45     31.81 o 
   1  10   4      423.04      356.45     82.11 o 
   2  10   4      325.66      340.57     62.22 o 
   3  10   4      396.94      364.61     42.84 o 
   4  10   4       40.61       50.03     32.44 o 
   5  10   4       94.63       87.55     11.67 o 
   6  10   4        2.49        2.18     16.31 o 
   7  10   4      133.01      130.51     32.39 o 
   8  10   4       49.53       47.31     17.90 o 
   9  10   4        5.15        5.17     15.21 o 
  -8  11   4        7.47        5.44      9.01 o 
  -7  11   4       77.02       74.77     18.76 o 
  -6  11   4      159.27      149.00     18.49 o 
  -5  11   4      181.33      179.99     42.96 o 
  -4  11   4      401.59      383.64     52.75 o 
  -3  11   4      318.11      296.09     49.47 o 
  -2  11   4        6.11        5.71     17.78 o 
  -1  11   4      193.46      201.47     38.47 o 
   0  11   4        2.80       14.41     83.47 o 
   1  11   4       36.21       28.82     26.65 o 
   2  11   4      426.84      458.68    123.44 o 
   3  11   4      156.11      138.94     62.22 o 
   4  11   4     1452.47     1525.05    193.86 o 
   5  11   4      897.22      790.67    145.19 o 
   6  11   4      483.03      526.39     51.12 o 
   7  11   4       68.84       51.93     17.75 o 
   8  11   4      259.21      269.45     18.36 o 
  -8  12   4      377.88      360.53    157.97 o 
  -7  12   4      435.14      422.25     92.44 o 
  -6  12   4      704.56      656.89     96.25 o 
  -5  12   4      368.07      376.57     96.25 o 
  -4  12   4       87.62      108.49     88.91 o 
  -3  12   4     2341.06     2410.47    112.46 o 
  -2  12   4     3038.21     2747.48    187.16 o 
  -1  12   4     1823.25     1699.88    109.41 o 
   0  12   4      963.32     1161.26    203.92 o 
   1  12   4     1978.34     1940.50    295.82 o 
   2  12   4     1563.99     1565.83    142.74 o 
   3  12   4      288.95      258.03    153.35 o 
   4  12   4      756.40      991.32    112.56 o 
   5  12   4      829.42     1152.83    151.44 o 
   6  12   4      101.14       94.35     58.46 o 
   7  12   4        1.06       19.26     18.49 o 
   8  12   4       13.84       10.60     19.70 o 
  -7  13   4      226.43      216.97     39.97 o 
  -6  13   4      170.72      165.31     45.68 o 
  -5  13   4       38.88       40.24     38.34 o 
  -4  13   4      921.92      869.51     66.07 o 
  -3  13   4      323.96      303.96     80.03 o 
  -2  13   4        9.28        7.61     32.08 o 
  -1  13   4       58.42       60.90     15.00 o 
   0  13   4       99.86       94.89     52.48 o 
   1  13   4        2.38        2.45     38.88 o 
   2  13   4      129.77      110.39     71.78 o 
   3  13   4      318.01      264.01     83.47 o 
   4  13   4     1515.68     1469.04    180.54 o 
   5  13   4      206.89      229.21     72.05 o 
   6  13   4      124.67      120.72     39.70 o 
   7  13   4        9.52        8.58     12.67 o 
  -7  14   4       12.32        9.52     14.14 o 
  -6  14   4       71.21       67.97     10.06 o 
  -5  14   4      103.97       94.62     31.27 o 
  -4  14   4        4.18        1.90     18.79 o 
  -3  14   4      125.17      114.88     19.99 o 
  -2  14   4       63.37       54.38     18.47 o 
  -1  14   4        3.00        2.18     20.56 o 
   0  14   4       81.79       91.01     27.63 o 
   2  14   4       13.13        8.43     28.01 o 
   3  14   4       65.56       64.17     32.63 o 
   4  14   4      234.54      253.68     23.65 o 
   5  14   4       84.97       90.54     53.29 o 
   6  14   4        0.44       -0.54     32.08 o 
   7  14   4       34.45       32.36     19.03 o 
  -6  15   4      144.49      166.13     31.54 o 
  -5  15   4      122.16      124.80     37.78 o 
  -4  15   4      277.03      321.38     35.10 o 
  -3  15   4      226.41      244.16     54.27 o 
  -2  15   4       58.57       56.12     46.06 o 
  -1  15   4       31.94       19.32     29.07 o 
   0  15   4       10.00       15.50     30.62 o 
   1  15   4       41.83       75.04     56.28 o 
   2  15   4        7.67        7.61     34.26 o 
   3  15   4        1.35        0.00     25.83 o 
   4  15   4        1.32       -1.36     24.74 o 
   5  15   4      107.71      108.76     37.25 o 
   6  15   4       49.09       47.85     14.68 o 
  -6  16   4      347.48      348.84     39.97 o 
  -5  16   4      285.46      258.63     51.67 o 
  -4  16   4       77.27       53.02     52.00 o 
  -3  16   4      184.08      140.84     59.96 o 
  -2  16   4     1910.05     1890.47    146.79 o 
  -1  16   4     2374.34     2128.53    165.70 o 
   0  16   4     1313.37     1229.68    129.74 o 
   1  16   4      523.05      484.51    140.03 o 
   2  16   4      916.68      880.93    201.74 o 
   3  16   4     1043.64     1037.00    161.23 o 
   4  16   4      342.66      300.99     86.73 o 
   5  16   4      414.45      399.68    104.41 o 
  -5  17   4       28.82       28.82     17.77 o 
  -4  17   4       26.42       19.85     23.18 o 
  -3  17   4       36.27       31.00     18.43 o 
  -2  17   4        2.18       -1.90     23.07 o 
  -1  17   4       42.64       47.04     18.22 o 
   0  17   4       18.60       18.22     18.61 o 
   1  17   4       42.20       29.49     25.40 o 
   2  17   4      125.99      150.36     46.22 o 
   3  17   4        5.67        7.07     40.51 o 
   4  17   4       61.75       63.35     70.69 o 
  -4  18   4       26.05       30.45     21.75 o 
  -3  18   4        9.12       15.23     18.70 o 
  -2  18   4       26.72       23.11     21.23 o 
  -1  18   4        0.61       -2.18     26.96 o 
   0  18   4       90.36       79.12     42.56 o 
   1  18   4      105.83       98.15     27.68 o 
   2  18   4       14.95       11.15     22.09 o 
   3  18   4        4.86        9.79     16.86 o 
  -1  19   4        1.27       -0.82     34.80 o 
   0  19   4       33.43       31.00     25.22 o 
   1  19   4        7.08        6.53     12.67 o 
 -11   1   5      186.92      185.43     56.55 o 
 -10   1   5      173.48      176.61     20.29 o 
  -9   1   5      779.61      723.78     57.75 o 
  -8   1   5       31.16       51.66     13.15 o 
  -7   1   5      192.96      193.49     36.06 o 
  -6   1   5      363.90      334.46     23.17 o 
  -5   1   5     3340.98     2953.07     49.86 o 
  -4   1   5     9958.04    10149.99     77.32 o 
  -3   1   5     4047.84     3373.92     53.65 o 
  -2   1   5      462.65      591.91     26.43 o 
  -1   1   5     2323.62     2084.33     31.29 o 
   0   1   5      400.89      335.52     16.76 o 
   1   1   5      619.67      960.60     31.01 o 
   2   1   5     1376.97     1276.54     38.87 o 
   3   1   5      478.13      590.78     35.86 o 
   4   1   5     2131.90     1970.14     41.96 o 
   5   1   5      503.00      476.36     25.82 o 
   6   1   5      111.66      132.14     16.94 o 
   7   1   5      283.07      295.86     14.23 o 
   8   1   5      138.02      165.31     37.17 o 
   9   1   5      544.30      533.73     56.75 o 
  10   1   5       28.56       23.93     21.21 o 
 -11   2   5       86.40       91.08     20.66 o 
 -10   2   5       23.45       26.92     24.74 o 
  -9   2   5      150.91      148.45      8.47 o 
  -8   2   5     1400.45     1311.79     51.27 o 
  -7   2   5      249.42      236.86      9.26 o 
  -6   2   5      319.69      308.87      5.90 o 
  -5   2   5     2984.88     2902.82     40.48 o 
  -4   2   5     5642.03     7642.11     56.43 o 
  -3   2   5     3340.29     3277.67     59.12 o 
  -2   2   5     1247.55     1422.55     47.31 o 
  -1   2   5     4361.35     3669.81     44.04 o 
   0   2   5    21849.86    19519.75    203.60 o 
   1   2   5     3474.38     6465.61     49.55 o 
   2   2   5      543.72      481.25     25.35 o 
   3   2   5      584.31      533.18     20.03 o 
   4   2   5      264.96      223.50     28.26 o 
   5   2   5      514.00      503.00     30.84 o 
   6   2   5      256.79      267.20     32.58 o 
   7   2   5       63.80       81.30     17.32 o 
   8   2   5       35.02       57.73     23.36 o 
   9   2   5      121.26      124.80     24.71 o 
  10   2   5       62.66       55.59     10.17 o 
 -11   3   5      312.70      333.34     48.67 o 
 -10   3   5      435.75      437.48     48.13 o 
  -9   3   5       19.27       16.86      6.39 o 
  -8   3   5        2.69        9.52     18.06 o 
  -7   3   5      152.22      142.74     30.79 o 
  -6   3   5      435.75      461.68     24.01 o 
  -5   3   5     1159.96     1359.74     41.70 o 
  -4   3   5     2198.09     2138.98     41.94 o 
  -3   3   5     4474.68     3709.17     48.83 o 
  -2   3   5      395.95      334.43     26.51 o 
  -1   3   5       61.92       57.78     22.66 o 
   0   3   5      782.91      954.89     25.47 o 
   1   3   5     1309.17     1261.31     18.56 o 
   2   3   5        8.77       20.39     19.46 o 
   3   3   5      336.58      312.68     18.24 o 
   4   3   5        7.92       14.41     10.42 o 
   5   3   5      259.15      229.21     25.15 o 
   6   3   5      174.66      161.78     34.23 o 
   7   3   5      457.67      389.08     72.34 o 
   8   3   5      387.72      347.48     85.38 o 
   9   3   5        5.55       13.87     26.25 o 
  10   3   5       24.58       25.01     22.57 o 
 -11   4   5       17.86       22.02     27.19 o 
 -10   4   5       36.11       33.71     24.20 o 
  -9   4   5       26.48       23.38      7.78 o 
  -8   4   5      111.15      103.05      7.08 o 
  -7   4   5     3394.16     3144.08     58.41 o 
  -6   4   5     2327.48     2381.40     40.26 o 
  -5   4   5     2441.76     2308.48     35.45 o 
  -4   4   5      889.70      763.48     14.65 o 
  -3   4   5     6576.17     5704.05     61.68 o 
  -2   4   5      396.27      354.01     60.90 o 
  -1   4   5     6547.73     6541.48     87.46 o 
   0   4   5       88.13       71.72     24.50 o 
   1   4   5       43.46       48.05      9.66 o 
   2   4   5     1291.84     1570.73     32.62 o 
   3   4   5       93.19      106.58     21.06 o 
   4   4   5      230.83      209.65     10.97 o 
   5   4   5        2.80       -0.65      7.34 o 
   6   4   5      504.81      501.95     11.02 o 
   7   4   5      600.11      582.47     11.23 o 
   8   4   5      466.87      452.16     18.35 o 
   9   4   5      240.94      248.51     14.90 o 
  10   4   5       62.25       59.08      7.62 o 
 -11   5   5        1.93       33.17     51.93 o 
 -10   5   5        4.38       50.84     62.81 o 
  -9   5   5      216.37      212.51      4.59 o 
  -8   5   5      113.93      115.68      6.40 o 
  -7   5   5      990.24     1186.81     52.43 o 
  -6   5   5       94.17       90.54     26.47 o 
  -5   5   5      372.50      360.26     28.04 o 
  -4   5   5     2986.93     2758.36     63.89 o 
  -3   5   5    10193.54    10815.37    125.34 o 
  -2   5   5    16123.36    17193.99    267.54 o 
  -1   5   5    15579.56    14032.14    236.00 o 
   0   5   5    24967.25    22433.92    159.90 o 
   2   5   5    14559.60    14807.59    125.78 o 
   3   5   5     4952.59     4498.11     93.78 o 
   4   5   5     3458.49     3335.77     68.43 o 
   5   5   5     3318.36     3025.20     65.60 o 
   6   5   5     2113.97     2035.84     71.53 o 
   7   5   5      142.88      134.86    100.66 o 
   8   5   5      285.95      271.35     66.70 o 
   9   5   5      374.18      408.38     42.48 o 
  10   5   5       39.57       37.94     31.49 o 
 -10   6   5       51.75       55.47     23.93 o 
  -9   6   5       96.91      101.42      9.23 o 
  -8   6   5      691.70      672.45     12.18 o 
  -7   6   5      122.79      110.39      6.18 o 
  -6   6   5      477.76      444.00     25.96 o 
  -5   6   5      806.88      748.52     31.28 o 
  -4   6   5     3838.69     3572.41     66.24 o 
  -3   6   5       41.65       42.96     21.21 o 
  -2   6   5     8524.72     8755.24    119.35 o 
  -1   6   5     7147.05     5865.83    105.77 o 
   0   6   5       61.84       44.32     13.36 o 
   1   6   5        3.81       25.56     39.83 o 
   2   6   5      722.14      692.78     47.96 o 
   3   6   5        3.00        0.27     11.38 o 
   4   6   5     1255.29     1099.81     54.05 o 
   5   6   5      151.07      152.26     27.02 o 
   6   6   5     2297.99     2166.63     49.95 o 
   7   6   5      540.79      556.97     49.55 o 
   8   6   5       33.78       42.96     34.48 o 
   9   6   5       50.24       50.03      9.20 o 
  10   6   5       83.98       91.08     10.48 o 
 -10   7   5      566.25      572.61     36.98 o 
  -9   7   5      842.98      827.10     30.68 o 
  -8   7   5     2445.64     2421.21     81.19 o 
  -7   7   5      887.02      846.68     37.33 o 
  -6   7   5     1056.14      950.75     48.41 o 
  -5   7   5      245.00      410.57    136.63 o 
  -4   7   5      585.42      754.78     41.06 o 
  -3   7   5     1614.22     1424.99     63.89 o 
  -2   7   5     5835.36     5082.77     79.22 o 
  -1   7   5     5506.63     6162.19    202.29 o 
   0   7   5      185.51      154.71     11.72 o 
   1   7   5      408.86      404.31     27.23 o 
   2   7   5      993.32     1242.90     37.64 o 
   3   7   5     1719.51     1534.01     48.43 o 
   4   7   5      385.89      357.27     25.88 o 
   5   7   5       35.94       39.15     10.35 o 
   6   7   5        3.84       46.22     26.60 o 
   7   7   5       51.77       49.21     17.53 o 
   8   7   5        5.95        3.81     15.84 o 
   9   7   5        1.71       -0.05     12.41 o 
 -10   8   5      138.65      167.76     41.33 o 
  -9   8   5      102.04       99.24     26.92 o 
  -8   8   5      172.71      188.36     11.98 o 
  -7   8   5      774.74      765.79     33.63 o 
  -6   8   5     2293.05     2202.88     84.02 o 
  -5   8   5      947.44      958.12     58.68 o 
  -4   8   5      999.16      826.56     64.98 o 
  -3   8   5     2814.77     2671.08    148.18 o 
  -2   8   5     5908.13     7495.14    208.97 o 
  -1   8   5      215.38      163.14     73.14 o 
   0   8   5     1989.63     1671.33    102.23 o 
   1   8   5     4362.57     4176.13     99.98 o 
   2   8   5     1033.95     1038.90     40.74 o 
   3   8   5      521.71      468.74     53.34 o 
   4   8   5       99.89       96.52     23.89 o 
   5   8   5        4.97        2.45     20.90 o 
   6   8   5      194.50      191.41     19.65 o 
   7   8   5      331.26      351.56     23.38 o 
   8   8   5      275.91      267.27     14.82 o 
   9   8   5       43.46       51.93     11.63 o 
 -10   9   5      100.68      119.63     24.74 o 
  -9   9   5        6.11       19.85     47.04 o 
  -8   9   5      587.16      571.52     54.20 o 
  -7   9   5      109.56      127.52     49.21 o 
  -6   9   5      438.58      410.29     64.71 o 
  -5   9   5      277.75      251.50     94.35 o 
  -4   9   5     1295.44     1169.69     91.08 o 
  -3   9   5      631.64      825.74     66.47 o 
  -2   9   5     3430.94     3232.27    127.04 o 
  -1   9   5     6207.94     5227.15    308.87 o 
   0   9   5     4364.58     3705.36    237.09 o 
   1   9   5     7956.15     7325.08    166.50 o 
   2   9   5     4791.15     5703.10    164.15 o 
   3   9   5     2434.41     2498.87     74.58 o 
   4   9   5     1542.76     1431.08    127.30 o 
   5   9   5     2027.40     1728.70    212.62 o 
   6   9   5      625.86      550.04     96.22 o 
   7   9   5       91.89       91.19     41.05 o 
   8   9   5      185.53      193.32     38.72 o 
   9   9   5      300.02      312.95     43.78 o 
  -9  10   5      310.40      322.74     33.99 o 
  -8  10   5      388.14      363.25     28.57 o 
  -7  10   5      618.37      603.60     72.32 o 
  -6  10   5      245.75      250.14     23.93 o 
  -5  10   5      463.42      430.95     71.24 o 
  -4  10   5     1229.58     1490.52     70.15 o 
  -3  10   5     1721.16     1904.07     71.07 o 
  -2  10   5     1008.91     1193.61     94.19 o 
  -1  10   5      824.23      715.08    112.84 o 
   0  10   5     1051.67     1277.08    138.12 o 
   1  10   5        7.75        8.16     25.56 o 
   2  10   5       61.10       69.33     25.60 o 
   3  10   5        0.09       -0.82      7.99 o 
   4  10   5      113.32      119.63     30.21 o 
   5  10   5       78.67       63.35     32.08 o 
   6  10   5      293.83      281.13     15.91 o 
   7  10   5       39.83       43.56     19.17 o 
   8  10   5      493.41      507.90     15.52 o 
   9  10   5       50.77       54.23     10.21 o 
  -9  11   5      101.91      105.49     57.64 o 
  -8  11   5      327.35      335.79     99.51 o 
  -7  11   5      645.42      611.22     98.43 o 
  -6  11   5      123.19      129.42     40.51 o 
  -5  11   5      207.93      200.11     86.19 o 
  -4  11   5       10.90        6.53     22.84 o 
  -3  11   5      665.41      615.57     80.35 o 
  -2  11   5       70.24       70.69     19.33 o 
  -1  11   5       28.45       36.16     32.63 o 
   0  11   5      170.19      174.28     23.11 o 
   1  11   5      132.39       98.15     26.37 o 
   2  11   5     1044.08     1013.35     55.90 o 
   3  11   5      432.29      413.10     51.69 o 
   4  11   5        2.93       39.70     34.80 o 
   5  11   5        7.34       10.60     34.53 o 
   6  11   5       84.89       89.72     15.77 o 
   7  11   5        4.48        3.92     15.83 o 
   8  11   5       10.93       10.33     12.87 o 
  -6  12   5      106.98      138.67     50.57 o 
  -5  12   5      218.21      222.14     50.57 o 
  -4  12   5      788.13      755.05     55.53 o 
  -3  12   5       70.79       53.56     16.91 o 
  -2  12   5        2.31        0.63      8.95 o 
  -1  12   5      229.13      250.69     43.86 o 
   0  12   5       19.00       24.74     19.58 o 
   1  12   5       22.89       15.50     30.45 o 
   2  12   5       10.07       10.60     32.63 o 
   3  12   5      646.33      653.09     78.03 o 
   4  12   5       17.02       14.41     29.09 o 
   5  12   5        0.41        2.99     27.46 o 
   6  12   5        5.09        3.53     19.85 o 
   7  12   5        0.74        1.09     10.38 o 
   8  12   5        2.54        2.72     11.12 o 
  -7  13   5        3.13        0.82     27.46 o 
  -6  13   5        3.16       22.30     38.88 o 
  -5  13   5       61.69       60.09     28.28 o 
  -4  13   5       11.79        7.34     14.66 o 
  -3  13   5      534.05      717.71    154.03 o 
  -2  13   5     1121.97     1224.61    139.42 o 
  -1  13   5     1814.23     1706.00    110.55 o 
   0  13   5      797.09     1030.20    179.99 o 
   1  13   5     1300.10     1441.85    126.97 o 
   2  13   5     1044.37     1030.20    132.41 o 
   3  13   5     1157.22     1125.37    143.29 o 
   4  13   5      869.74      818.67    196.31 o 
   5  13   5      859.08      786.32    140.30 o 
   6  13   5      416.64      414.37    127.52 o 
   7  13   5      151.29      137.88     37.78 o 
  -6  14   5       61.92       57.37     14.95 o 
  -5  14   5       41.05       41.60     14.89 o 
  -4  14   5      361.55      376.03     31.38 o 
  -3  14   5      104.81      130.51     28.89 o 
  -2  14   5      182.19      163.06     18.90 o 
  -1  14   5        5.94        5.98     22.10 o 
   0  14   5        6.36        6.25     33.99 o 
   1  14   5      104.70      126.70     27.19 o 
   2  14   5      227.69      284.40     78.31 o 
   3  14   5      154.67      186.25     59.82 o 
   4  14   5        1.92        2.72     27.19 o 
   5  14   5      264.43      281.14     32.90 o 
   6  14   5        4.42        5.17     16.86 o 
   7  14   5       36.26       35.35     14.49 o 
  -6  15   5       97.18      109.62     22.58 o 
  -5  15   5        3.33        5.71     19.29 o 
  -4  15   5      240.79      273.25     63.32 o 
  -3  15   5      474.68      500.56     67.94 o 
  -2  15   5      388.84      342.86     97.59 o 
  -1  15   5      705.95     1088.41    115.26 o 
   0  15   5      457.53      497.02    128.56 o 
   1  15   5       57.87       63.35    100.87 o 
   2  15   5        1.36        0.82     25.01 o 
   3  15   5      433.90      399.41     73.68 o 
   4  15   5      484.12      465.48     53.83 o 
   5  15   5       38.11       37.52     49.21 o 
   6  15   5       22.72       17.67     26.10 o 
  -6  16   5        3.52        5.17     39.97 o 
  -5  16   5       57.77       47.85     12.86 o 
  -4  16   5       24.17       22.02     13.92 o 
  -3  16   5       69.84       58.19     19.23 o 
  -2  16   5       23.31       10.06     31.86 o 
  -1  16   5      110.67      100.60     27.94 o 
   0  16   5      145.88      134.32     39.70 o 
   1  16   5      176.33      188.42     97.61 o 
   2  16   5        8.19       33.44     40.24 o 
   3  16   5       37.36       35.62     34.80 o 
   4  16   5       19.10       20.94     21.21 o 
   5  16   5        0.79       -1.09     23.11 o 
  -5  17   5      173.23      168.03     39.39 o 
  -4  17   5        4.21        4.89     11.57 o 
  -3  17   5       50.52       53.56     19.76 o 
  -2  17   5        3.17        1.09     17.00 o 
  -1  17   5        2.89        6.51     23.74 o 
   0  17   5        4.98        2.72     20.33 o 
   1  17   5        0.22        7.07     18.69 o 
   2  17   5      122.15      144.10     34.53 o 
   3  17   5      181.89      182.44     21.75 o 
   4  17   5       79.64       71.24     33.99 o 
  -4  18   5       78.58       83.74     23.38 o 
  -3  18   5        0.39       -1.90     15.43 o 
  -2  18   5      148.38      155.79     19.98 o 
  -1  18   5      113.25      141.27     44.49 o 
   0  18   5        1.12       -1.63     22.59 o 
   1  18   5        0.06       -2.18     14.42 o 
   2  18   5       15.49       15.23     31.27 o 
   3  18   5        9.28       16.31     21.21 o 
  -1  19   5      268.05      209.63    128.06 o 
   0  19   5      273.62      244.70    102.50 o 
 -11   0   6      429.00      428.78     51.93 o 
 -10   0   6     1253.97     1214.82     91.08 o 
  -9   0   6      123.54      130.06     22.71 o 
  -8   0   6     3260.43     3121.34    116.00 o 
  -7   0   6     3294.40     3092.67     88.15 o 
  -6   0   6     3075.81     2975.06     45.54 o 
  -5   0   6     1047.31     1148.62     54.72 o 
  -4   0   6    23525.20    22584.97    154.96 o 
  -3   0   6    11662.36    12538.90    104.58 o 
  -2   0   6      898.56      862.17     27.88 o 
  -1   0   6      900.25      824.65     42.37 o 
   0   0   6    14923.41    15666.49    151.40 o 
   1   0   6     1008.99      895.89     15.12 o 
   2   0   6     3416.36     7048.56     64.97 o 
   3   0   6     1638.31     1543.81     49.51 o 
   4   0   6      251.04      269.45     22.83 o 
   5   0   6      432.59      401.04     26.83 o 
   6   0   6     1084.17      991.59     17.92 o 
   7   0   6       36.80       65.35     46.26 o 
   8   0   6      555.14      522.58    126.16 o 
   9   0   6       19.78       27.19     20.12 o 
  10   0   6      110.24      119.90      9.79 o 
 -11   1   6       34.05       28.55     24.47 o 
 -10   1   6        4.16        7.07     16.26 o 
  -9   1   6      150.27      152.63     24.00 o 
  -8   1   6      518.98      478.53     52.96 o 
  -7   1   6      326.19      317.90      8.89 o 
  -6   1   6     1221.19     1106.88     27.69 o 
  -5   1   6     1234.10     1116.94     19.94 o 
  -4   1   6      111.43      107.67     16.26 o 
  -3   1   6     4335.58     3593.13     43.70 o 
  -2   1   6      398.83      396.96     13.48 o 
  -1   1   6      119.19      135.40      5.52 o 
   0   1   6     1211.13     1443.21     41.76 o 
   1   1   6     9053.98     9203.98    716.91 o 
   2   1   6      611.82      633.51     17.61 o 
   3   1   6     8186.97     7153.78     30.77 o 
   4   1   6     3054.37     2811.68     37.63 o 
   5   1   6       76.68      101.96     15.51 o 
   6   1   6       85.91       81.73      6.99 o 
   7   1   6      115.04       98.70     22.53 o 
   8   1   6       20.79       23.71     23.34 o 
   9   1   6       11.42       50.30     28.33 o 
  10   1   6       37.58       35.35     13.32 o 
 -11   2   6        4.79       17.94     36.98 o 
 -10   2   6       20.99       62.10     25.36 o 
  -9   2   6      122.85      125.61      7.35 o 
  -8   2   6      151.06      159.64     26.14 o 
  -7   2   6      199.03      201.63      5.80 o 
  -6   2   6      232.09      218.33      6.79 o 
  -5   2   6      650.35      591.37     18.48 o 
  -4   2   6     5163.69     4854.38     79.16 o 
  -3   2   6       42.38       51.71     13.38 o 
  -2   2   6     1615.81     1543.27     41.23 o 
  -1   2   6    14876.52    14990.92     82.76 o 
   0   2   6     7342.44    13861.03   3591.54 o 
   1   2   6     6419.49     8560.62     45.64 o 
   2   2   6     9231.82     8097.19     91.49 o 
   3   2   6     4746.51     6384.07     67.37 o 
   4   2   6     2293.45     2193.55     45.02 o 
   5   2   6     3346.59     3180.27     58.99 o 
   6   2   6     1837.13     2017.42     54.56 o 
   7   2   6      687.34      662.06     54.27 o 
   8   2   6     1667.71     1628.91     74.83 o 
   9   2   6     1014.03      989.69    109.64 o 
  10   2   6      229.42      287.66     44.59 o 
 -11   3   6        0.01       -2.72     25.01 o 
 -10   3   6       25.40       32.36     38.61 o 
  -9   3   6        2.37        1.38      7.47 o 
  -8   3   6      284.50      289.84     29.69 o 
  -7   3   6      772.41      782.81     23.99 o 
  -6   3   6      113.17      128.84     11.50 o 
  -5   3   6        9.73       31.27     13.09 o 
  -4   3   6     4270.18     3800.25     81.90 o 
  -3   3   6    18542.09    18650.80    154.66 o 
  -2   3   6     9875.83     9643.98     83.60 o 
  -1   3   6      546.66      550.31     13.68 o 
   0   3   6      540.37      780.74     27.94 o 
   1   3   6     2761.14     2397.01     39.63 o 
   2   3   6      955.61      975.89     22.15 o 
   3   3   6     2830.34     2662.38     37.27 o 
   4   3   6     2005.72     2164.54     30.85 o 
   5   3   6      387.77      357.54     20.04 o 
   6   3   6       80.26       89.48     15.81 o 
   7   3   6      160.02      167.04     15.83 o 
   8   3   6       29.36       27.73     19.80 o 
   9   3   6        4.16        1.90     14.96 o 
  10   3   6       19.06       15.50      9.96 o 
 -11   4   6      206.54      208.81     40.24 o 
 -10   4   6      426.53      430.41     75.59 o 
  -9   4   6     1375.57     1362.19     54.49 o 
  -8   4   6      206.24      199.57      9.53 o 
  -7   4   6      684.46      598.03     45.36 o 
  -6   4   6     1817.60     1823.04     34.33 o 
  -5   4   6     2093.41     2039.96     59.66 o 
  -4   4   6      898.13      773.54     47.92 o 
  -3   4   6      546.71      809.43     15.21 o 
  -2   4   6      184.01      169.12     74.77 o 
  -1   4   6       30.56      268.09     24.73 o 
   0   4   6     2080.56     2187.31     29.70 o 
   1   4   6     2182.22     2311.37     68.84 o 
   2   4   6     1185.08     1055.40     29.79 o 
   3   4   6      531.35      408.38     29.55 o 
   4   4   6     1227.27     1171.98     40.69 o 
   5   4   6        9.86       33.17     19.64 o 
   6   4   6       28.50       22.57     12.67 o 
   7   4   6      109.97      114.47     13.73 o 
   8   4   6       46.53       62.54     32.91 o 
   9   4   6        0.03       -2.45     15.40 o 
  10   4   6       10.27        8.83     12.01 o 
 -10   5   6        3.33        5.71     29.64 o 
  -9   5   6      101.71      109.57      6.56 o 
  -8   5   6      127.94      138.04     23.48 o 
  -7   5   6       74.15       69.60      6.44 o 
  -6   5   6     1348.14     1533.20     28.28 o 
  -5   5   6     1386.65     1237.53     30.42 o 
  -4   5   6      626.59      604.69     26.61 o 
  -3   5   6      838.91     1182.46     31.83 o 
  -2   5   6     3219.21     2978.59     74.77 o 
  -1   5   6      295.07      314.04     13.17 o 
   0   5   6     3589.20     3435.51     55.47 o 
   1   5   6      656.35      594.40     29.73 o 
   2   5   6      220.20      187.79     27.06 o 
   3   5   6      132.58      140.30     29.81 o 
   4   5   6       21.52       40.78     34.85 o 
   5   5   6       15.64       14.41     20.35 o 
   6   5   6        0.82       32.18     16.93 o 
   7   5   6      892.35      906.49     30.64 o 
   8   5   6      109.62      140.57     35.69 o 
   9   5   6       21.83       22.84     16.72 o 
  10   5   6       34.97       38.61     13.50 o 
 -10   6   6       23.10       26.92     29.36 o 
  -9   6   6       95.09       95.98     27.88 o 
  -8   6   6        0.92       -0.82      6.11 o 
  -7   6   6      165.50      166.67     31.37 o 
  -6   6   6       51.18       58.73     37.80 o 
  -5   6   6      310.35      280.50     40.18 o 
  -4   6   6      788.33      666.19     40.51 o 
  -3   6   6     1010.37     1132.98     49.44 o 
  -2   6   6      355.62      535.36     82.66 o 
  -1   6   6      140.96      149.54     18.76 o 
   0   6   6     2381.92     2149.04     76.80 o 
   1   6   6      610.44      618.83     38.54 o 
   2   6   6      217.58      191.55     13.49 o 
   3   6   6     1202.23     1250.98     34.95 o 
   4   6   6     1200.53     1071.80     39.69 o 
   5   6   6      639.00      545.25     43.15 o 
   6   6   6      355.29      337.69     57.54 o 
   7   6   6      933.70      908.94     80.27 o 
   8   6   6       98.58      101.69     49.64 o 
   9   6   6      136.51      124.01     23.68 o 
 -10   7   6      108.95      117.19     19.58 o 
  -9   7   6       52.62       73.68     41.60 o 
  -8   7   6       82.54       99.30     36.69 o 
  -7   7   6       24.18       31.89     18.29 o 
  -6   7   6      272.85      256.26     64.39 o 
  -5   7   6      145.99      158.51     35.79 o 
  -4   7   6       58.13       55.19     28.55 o 
  -3   7   6     1632.58     1786.92     45.40 o 
  -2   7   6     1645.67     1785.52     99.24 o 
  -1   7   6       18.61       10.60     17.40 o 
   0   7   6       22.41       30.45     20.35 o 
   1   7   6       97.11      112.81     14.99 o 
   2   7   6        5.51        5.17     13.31 o 
   3   7   6      188.70      173.47     12.53 o 
   4   7   6      104.13       90.48     11.67 o 
   5   7   6      281.86      287.93     21.56 o 
   6   7   6       40.86       68.79     41.60 o 
   7   7   6      357.72      361.62     29.78 o 
   8   7   6       12.34        9.86      9.51 o 
   9   7   6        0.45       -2.45      8.07 o 
 -10   8   6       21.58       15.77     27.46 o 
  -9   8   6       10.61       34.80     43.50 o 
  -8   8   6      207.09      215.07     38.78 o 
  -7   8   6      378.19      316.76     63.65 o 
  -6   8   6      216.67      195.76     60.90 o 
  -5   8   6      290.67      268.09     53.53 o 
  -4   8   6      257.33      597.62     40.51 o 
  -3   8   6     9107.83    10672.36    199.87 o 
  -2   8   6     7531.36     9475.75    292.01 o 
  -1   8   6     4540.75     4235.55    174.01 o 
   0   8   6      329.76      703.39     44.47 o 
   1   8   6     1981.96     1843.16     73.79 o 
   2   8   6     1274.74     1215.36     65.76 o 
   3   8   6     1785.31     1945.94     64.71 o 
   4   8   6     1064.87     1069.09     75.40 o 
   5   8   6      560.94      526.93     52.94 o 
   6   8   6        6.29       21.48     29.31 o 
   7   8   6      484.70      454.33     69.38 o 
   8   8   6      208.76      215.07     28.28 o 
   9   8   6       85.23       76.95     17.53 o 
 -10   9   6       14.72       13.59     10.60 o 
  -9   9   6       72.96       74.50     16.59 o 
  -8   9   6      302.21      317.98     19.17 o 
  -7   9   6       25.13       21.21     11.42 o 
  -6   9   6       60.54       47.85     14.95 o 
  -5   9   6      191.30      206.91     24.74 o 
  -4   9   6        0.68        0.27     17.13 o 
  -3   9   6      405.13      542.97     81.24 o 
  -2   9   6     1956.14     1722.72     73.35 o 
  -1   9   6       11.42        8.16     23.65 o 
   0   9   6      157.30      153.35     39.15 o 
   1   9   6      154.95      133.23     35.92 o 
   2   9   6       38.11       52.70     21.01 o 
   3   9   6      206.61      203.10     27.33 o 
   4   9   6        9.64        5.44     27.19 o 
   5   9   6        0.09       -0.82     32.90 o 
   6   9   6      233.46      216.45     23.89 o 
   7   9   6        0.10        1.63     20.53 o 
   8   9   6       53.84       57.10     18.35 o 
   9   9   6       27.22       27.73     15.50 o 
  -9  10   6      638.36      641.67     70.15 o 
  -8  10   6       29.01       38.07     48.40 o 
  -7  10   6      309.20      310.77    103.59 o 
  -6  10   6     1065.17     1122.65    115.01 o 
  -5  10   6     1664.76     1611.51     70.42 o 
  -4  10   6      702.79      657.17    100.73 o 
  -3  10   6      831.02     1109.05     61.03 o 
  -2  10   6      281.08      240.08     47.73 o 
  -1  10   6      371.45      360.26    106.31 o 
   0  10   6      603.86      637.32     76.95 o 
   1  10   6      732.31      670.00     39.87 o 
   2  10   6      344.94      300.71     43.47 o 
   3  10   6      180.73      169.39     10.69 o 
   4  10   6       32.86       38.34     18.22 o 
   5  10   6        0.14       -2.18     20.12 o 
   6  10   6      299.77      305.88     59.94 o 
   7  10   6        4.00        1.90     18.29 o 
   8  10   6        2.89        2.18     15.28 o 
  -9  11   6       42.93       33.17     30.45 o 
  -8  11   6      178.30      199.30     50.84 o 
  -7  11   6      170.90      163.68     31.81 o 
  -6  11   6      109.16       94.62     18.49 o 
  -5  11   6       25.52       53.02     29.91 o 
  -4  11   6      343.86      340.31     56.41 o 
  -3  11   6      536.85      480.16     78.23 o 
  -2  11   6       17.09       19.30     23.08 o 
  -1  11   6       85.22      106.58     49.76 o 
   0  11   6      146.66      138.12    137.85 o 
   1  11   6      224.73      204.74    152.26 o 
   2  11   6      203.81      184.34     84.29 o 
   3  11   6      450.59      497.02     55.19 o 
   4  11   6      138.29      177.27     42.69 o 
   5  11   6       36.85       30.72     32.63 o 
   6  11   6       20.85       17.94     18.49 o 
   7  11   6       28.32       26.89     15.16 o 
   8  11   6       24.43       25.29     18.99 o 
  -7  12   6        1.77        1.63     10.33 o 
  -6  12   6       55.69       56.55     12.78 o 
  -5  12   6       11.88       33.44     26.70 o 
  -4  12   6       46.44       38.61     32.62 o 
  -3  12   6       34.02       40.24     12.60 o 
  -2  12   6      591.63      674.19     94.42 o 
  -1  12   6        3.54       21.75     50.84 o 
   0  12   6      735.81      953.53    153.35 o 
   1  12   6      400.61      697.41    179.18 o 
   2  12   6     1659.66     1505.20    211.53 o 
   3  12   6     1133.31     1280.07    259.66 o 
   4  12   6     3145.39     2976.96    205.55 o 
   5  12   6      839.48      792.57    104.14 o 
   6  12   6      155.92      150.09     31.81 o 
   7  12   6      118.60      137.03     33.81 o 
  -6  13   6      441.37      408.66     58.19 o 
  -5  13   6      550.77      506.27    100.04 o 
  -4  13   6      137.12      135.13     66.89 o 
  -3  13   6      235.07      213.02     69.89 o 
  -2  13   6      601.83      824.26     85.12 o 
  -1  13   6     1786.79     1870.81    130.15 o 
   0  13   6      831.79      819.49    225.67 o 
   1  13   6      125.67      108.49    130.51 o 
   3  13   6      323.53      337.15    101.69 o 
   4  13   6      644.52      601.43    124.26 o 
   5  13   6       10.23       18.49     43.50 o 
   6  13   6        0.28       -2.45     17.40 o 
   7  13   6        1.51        1.63     14.13 o 
  -6  14   6      675.11      645.33     66.21 o 
  -5  14   6      417.18      357.54     87.26 o 
  -4  14   6      116.03      125.07     49.47 o 
  -3  14   6      142.17      146.82     99.27 o 
  -2  14   6       53.61       34.26     61.47 o 
  -1  14   6       76.79       91.63     52.13 o 
   0  14   6      106.14      114.47     65.25 o 
   1  14   6        0.36        0.82     26.92 o 
   2  14   6        8.97        9.79     20.12 o 
   3  14   6       30.20       27.73     38.07 o 
   4  14   6      193.99      174.01     55.47 o 
   5  14   6       43.21       65.25     33.99 o 
   6  14   6        5.85        6.80     28.28 o 
  -7  15   6       96.65      142.74     36.43 o 
  -6  15   6       69.70      108.21     48.40 o 
  -5  15   6      309.18      323.82     52.52 o 
  -4  15   6      213.52      204.46     38.76 o 
  -3  15   6      619.58      551.40     95.50 o 
  -2  15   6     1046.22      955.98    105.73 o 
  -1  15   6      797.15     1023.68     92.09 o 
   0  15   6      499.84      512.52    143.29 o 
   1  15   6      343.33      313.22    196.58 o 
   2  15   6       90.72       76.40     42.42 o 
   3  15   6      260.92      242.26     97.61 o 
   4  15   6      495.65      475.00     75.31 o 
   5  15   6      238.44      224.31     50.30 o 
   6  15   6        0.11        0.27     28.01 o 
  -6  16   6        0.20       -2.72     26.37 o 
  -5  16   6       28.10       24.74     15.37 o 
  -4  16   6        1.74        2.72     13.57 o 
  -3  16   6        1.06       -1.67     11.67 o 
  -2  16   6      391.40      378.48     67.35 o 
  -1  16   6      458.92      406.21     84.43 o 
   0  16   6      125.42      123.71     54.06 o 
   1  16   6       86.16       77.22    100.06 o 
   2  16   6      524.95      500.28    129.69 o 
   3  16   6      178.54      176.46    126.43 o 
   4  16   6      139.61      122.08    113.92 o 
   5  16   6      258.50      249.33     54.92 o 
  -5  17   6       32.48       65.80     49.76 o 
  -4  17   6      275.00      265.70     38.02 o 
  -3  17   6       67.17       94.08     31.47 o 
  -2  17   6       37.25       36.98     12.66 o 
  -1  17   6       17.81       37.25     38.14 o 
   0  17   6      289.11      303.70     70.09 o 
   1  17   6       40.05       46.22     53.56 o 
   2  17   6       60.53       45.68     21.21 o 
   3  17   6      122.71      143.83     50.30 o 
   4  17   6       15.24       19.03     34.53 o 
  -3  18   6       58.16       50.84     20.78 o 
  -2  18   6      179.15      182.44     40.94 o 
  -1  18   6      447.07      434.49     78.20 o 
   0  18   6      276.99      294.46     67.49 o 
   1  18   6       53.72       54.38     20.32 o 
   2  18   6        5.60        1.63     26.37 o 
 -11   1   7      119.07      149.27     46.22 o 
 -10   1   7      967.24      922.44     88.13 o 
  -9   1   7      632.82      599.33     56.89 o 
  -8   1   7       39.79       42.14      6.92 o 
  -7   1   7       50.93       76.95     33.17 o 
  -6   1   7       46.24       49.21      5.51 o 
  -5   1   7        4.34       29.64     16.23 o 
  -4   1   7      184.39      517.96     29.66 o 
  -3   1   7     6008.76     9090.83     42.99 o 
  -2   1   7     2446.22     2147.69     22.25 o 
  -1   1   7     1755.67     1412.21     23.91 o 
   0   1   7     1264.38     1324.66     24.70 o 
   1   1   7        5.11        1.63      7.17 o 
   2   1   7      261.95      548.68     17.16 o 
   3   1   7     2492.90     2508.85     43.09 o 
   4   1   7     1314.48     1273.51     30.09 o 
   5   1   7      901.21     1096.00     33.58 o 
   6   1   7      186.46      174.01     18.07 o 
   7   1   7      108.59      122.62     19.98 o 
   8   1   7      206.20      187.61     64.72 o 
   9   1   7      270.55      283.31     41.31 o 
  10   1   7       56.24       49.76     23.11 o 
 -11   2   7       28.82       28.28     27.19 o 
 -10   2   7       26.13       26.92     40.24 o 
  -9   2   7      608.98      622.98     60.18 o 
  -8   2   7      271.29      267.00     39.66 o 
  -7   2   7       88.65       99.24     12.98 o 
  -6   2   7       53.58       50.41      9.54 o 
  -5   2   7       61.90       45.41     44.01 o 
  -4   2   7     1395.23     1420.05     41.47 o 
  -3   2   7      379.21      554.37    135.15 o 
  -2   2   7     3197.27     3062.17     37.38 o 
  -1   2   7      982.25     1085.40     16.72 o 
   0   2   7      616.28      545.20      9.46 o 
   1   2   7     5285.23     4896.04     38.04 o 
   2   2   7     5449.58     4801.09     59.05 o 
   3   2   7     3735.60     3616.72     36.21 o 
   4   2   7        1.94       20.66     12.73 o 
   5   2   7       43.58       43.39     12.66 o 
   6   2   7      290.42      306.10     19.98 o 
   7   2   7      207.55      224.04     49.73 o 
   8   2   7      143.01      160.42     40.17 o 
   9   2   7        8.68       44.59     34.10 o 
  10   2   7       35.39       37.79     22.57 o 
 -11   3   7      155.77      148.18     38.07 o 
 -10   3   7      409.35      424.70    100.87 o 
  -9   3   7      443.05      436.25     41.26 o 
  -8   3   7     1146.64     1101.96     72.86 o 
  -7   3   7     1763.55     1708.69     47.19 o 
  -6   3   7     1266.67     1547.06     20.74 o 
  -5   3   7     6946.30     6177.96    130.76 o 
  -4   3   7     7851.04     6918.87    112.05 o 
  -3   3   7    12105.86    10990.47    149.47 o 
  -2   3   7     9587.91    11043.47     99.69 o 
  -1   3   7    14156.28    12888.47    133.48 o 
   0   3   7     1070.07      807.17     33.17 o 
   1   3   7     1342.71     1216.90     43.77 o 
   2   3   7     4421.38     4150.78     41.83 o 
   3   3   7        5.83       72.87     21.15 o 
   4   3   7      497.71      634.87     32.31 o 
   5   3   7       25.22       20.21     10.23 o 
   6   3   7      226.63      222.01     34.87 o 
   7   3   7        0.53        6.80     24.92 o 
   8   3   7       50.75       66.89     39.61 o 
   9   3   7       74.94       64.72     20.16 o 
  10   3   7        4.33        6.17      9.76 o 
 -11   4   7      238.37      244.70     24.47 o 
 -10   4   7        0.46       16.31     45.13 o 
  -9   4   7       18.80       22.34     10.55 o 
  -8   4   7       51.32       48.10      9.00 o 
  -7   4   7       91.85       88.91      7.97 o 
  -6   4   7      164.82      149.81     18.59 o 
  -5   4   7        2.16        1.21      8.94 o 
  -4   4   7      700.59      599.52     94.89 o 
  -3   4   7      588.08      504.63     12.15 o 
  -2   4   7      999.20      878.76     38.85 o 
  -1   4   7      733.82      882.02     34.94 o 
   0   4   7     1438.45     1388.02     39.44 o 
   1   4   7      645.05      640.67     43.12 o 
   2   4   7     2790.50     2512.29     35.76 o 
   3   4   7     1875.24     1798.57     33.47 o 
   4   4   7      941.22      891.54     21.50 o 
   5   4   7     1031.54      935.68     31.20 o 
   6   4   7     1040.47     1027.67     55.90 o 
   7   4   7       95.84      110.66     32.37 o 
   8   4   7       99.05       97.07     17.68 o 
   9   4   7       27.17       28.82     17.34 o 
  10   4   7       30.09       35.62     10.75 o 
 -10   5   7        1.24       -1.09     28.01 o 
  -9   5   7       10.10        2.99     12.21 o 
  -8   5   7        0.05       18.98     18.40 o 
  -7   5   7      467.67      461.43     13.07 o 
  -6   5   7      294.76      281.33     25.24 o 
  -5   5   7     1954.64     2051.98     18.45 o 
  -4   5   7      407.10      769.46     21.19 o 
  -3   5   7     1020.54      912.20     20.37 o 
  -2   5   7       36.98       40.78      7.33 o 
  -1   5   7     3946.06     3777.96     53.07 o 
   0   5   7        4.87       40.97     15.85 o 
   1   5   7     1395.18     1493.51     47.45 o 
   2   5   7     2885.01     2414.68     54.13 o 
   3   5   7     1336.39     1211.24     43.61 o 
   4   5   7     2145.66     2295.46     46.73 o 
   5   5   7      667.15      771.34     49.35 o 
   6   5   7      387.95      363.79     31.18 o 
   7   5   7     2090.36     2272.59    196.04 o 
   8   5   7      787.89      740.91     52.83 o 
   9   5   7      421.95      403.23     17.49 o 
 -10   6   7        6.45        7.88     28.55 o 
  -9   6   7       45.33       49.48     35.35 o 
  -8   6   7      248.68      240.90      8.74 o 
  -7   6   7      219.07      212.89     12.42 o 
  -6   6   7      524.02      859.21     41.12 o 
  -5   6   7      179.72      150.22     23.07 o 
  -4   6   7      109.34      111.48     13.08 o 
  -3   6   7     4295.32     4048.59     65.20 o 
  -1   6   7      290.52      259.66     18.99 o 
   0   6   7      418.96      377.12     26.38 o 
   1   6   7     2330.89     2336.11     50.16 o 
   2   6   7     5345.17     4712.67     88.87 o 
   3   6   7     1470.24     1520.25     58.69 o 
   4   6   7     1602.00     1617.22     43.79 o 
   5   6   7      480.34      425.51     34.14 o 
   6   6   7       22.16       25.01     18.74 o 
   7   6   7      579.72      578.32     56.33 o 
   8   6   7      509.07      531.55     45.92 o 
   9   6   7      181.33      232.47     21.56 o 
 -10   7   7      368.29      361.62     58.73 o 
  -9   7   7      162.75      187.61     50.03 o 
  -8   7   7      647.08      651.14     40.93 o 
  -7   7   7     1596.76     1855.40     71.98 o 
  -6   7   7     3375.81     3303.93    124.21 o 
  -5   7   7     7629.87     7286.74    154.60 o 
  -4   7   7     3133.75     2855.97     78.21 o 
  -3   7   7      814.17      675.65     57.37 o 
  -2   7   7     8678.72    11443.72    210.72 o 
  -1   7   7    15692.93    16260.58    181.35 o 
   0   7   7     4114.54     3655.31     97.43 o 
   1   7   7     1983.59     1893.74     48.43 o 
   2   7   7     2063.73     2064.76     62.19 o 
   3   7   7      504.19      486.42     44.00 o 
   4   7   7       19.81       12.37      9.70 o 
   5   7   7      161.43      159.57     12.08 o 
   6   7   7      269.09      265.64     16.31 o 
   7   7   7      357.13      395.88     10.35 o 
   8   7   7        7.42        4.35     22.56 o 
   9   7   7      129.80      142.44     13.32 o 
 -10   8   7       54.89       53.56     20.66 o 
  -9   8   7      399.63      402.67     31.27 o 
  -8   8   7      296.83      279.51     16.95 o 
  -7   8   7        7.71        4.62      7.78 o 
  -6   8   7      245.71      280.32     30.45 o 
  -5   8   7        2.02       -0.27      5.86 o 
  -4   8   7      493.66      475.52     44.05 o 
  -3   8   7     6309.71     5473.59    119.65 o 
  -2   8   7     1236.72     1287.41     61.72 o 
  -1   8   7     1800.71     1784.71    164.77 o 
   0   8   7     1571.30     1658.28    104.20 o 
   1   8   7     7860.78     6928.66    119.49 o 
   2   8   7      494.91      811.33     41.72 o 
   3   8   7      597.48      829.47     97.43 o 
   4   8   7      892.95     1133.31     63.80 o 
   5   8   7     1102.85     1038.09     61.80 o 
   6   8   7       85.21       94.61     20.66 o 
   7   8   7       42.58       50.13     20.66 o 
   8   8   7      364.70      377.99     24.39 o 
   9   8   7       32.05       43.54     22.46 o 
  -9   9   7        0.03       -0.27     43.50 o 
  -8   9   7      169.98      163.41     27.73 o 
  -7   9   7       19.21       11.96     12.78 o 
  -6   9   7      791.17      929.60     82.38 o 
  -5   9   7      119.68      350.27    143.29 o 
  -4   9   7      270.77      254.92     17.64 o 
  -3   9   7     1029.67     1260.80     55.77 o 
  -2   9   7     1011.49     1202.58    122.90 o 
  -1   9   7      530.27      468.47     29.64 o 
   0   9   7      125.33      140.03     34.08 o 
   1   9   7      179.08      184.89     36.56 o 
   2   9   7      232.94      222.41     52.92 o 
   3   9   7     1267.91     1134.88     69.80 o 
   4   9   7     1341.85     1587.59    223.22 o 
   5   9   7      703.02      995.40     93.52 o 
   6   9   7      836.73      771.63     92.96 o 
   7   9   7      785.63      697.95     77.16 o 
   8   9   7      665.81      659.07     35.13 o 
  -9  10   7      106.04      106.31     38.88 o 
  -8  10   7       10.56        7.61     40.51 o 
  -7  10   7        0.38       -2.45     27.19 o 
  -6  10   7      100.59       97.61     13.87 o 
  -5  10   7      205.38      202.02     14.04 o 
  -4  10   7      504.73      462.22     72.98 o 
  -3  10   7      476.66      429.32     34.79 o 
  -2  10   7     1584.87     1700.15    203.10 o 
  -1  10   7     1666.04     1454.36    160.96 o 
   0  10   7      644.68      693.06    159.33 o 
   1  10   7     1522.11     1626.26     81.40 o 
   2  10   7      693.39      870.08     64.07 o 
   3  10   7     2171.21     2328.22    191.41 o 
   4  10   7     1230.97     1148.21    146.01 o 
   5  10   7      667.68      588.65     60.09 o 
   6  10   7       13.57       17.13     18.02 o 
   7  10   7       75.26       78.31     15.80 o 
   8  10   7       61.93       70.01     11.92 o 
  -9  11   7      264.54      257.21     67.70 o 
  -8  11   7      858.84      833.62    129.15 o 
  -7  11   7      619.77      557.93     83.47 o 
  -6  11   7     1857.26     1846.70    182.71 o 
  -5  11   7     1816.80     1932.89     79.05 o 
  -4  11   7     3789.94     3504.40     84.49 o 
  -3  11   7      747.12      767.01    109.97 o 
  -2  11   7      884.47     1047.33    119.05 o 
  -1  11   7      902.19      920.63    150.36 o 
   0  11   7      940.17      938.85    166.13 o 
   1  11   7      546.17      671.85    123.17 o 
   2  11   7      411.11      526.39    110.66 o 
   3  11   7      371.63      373.04     84.56 o 
   4  11   7        8.29       44.59     50.84 o 
   5  11   7        6.10        4.62     30.72 o 
   6  11   7       18.38       29.09     31.53 o 
   7  11   7      324.54      342.59     43.73 o 
   8  11   7       11.20        6.53     19.29 o 
  -6  12   7       28.17       26.92     15.52 o 
  -5  12   7      191.20      190.05     12.01 o 
  -4  12   7      870.41      867.61     43.38 o 
  -3  12   7       11.00        9.52     16.78 o 
  -2  12   7      499.63      602.24    107.30 o 
  -1  12   7        1.21       -0.27     27.19 o 
   0  12   7       10.61       16.04     41.60 o 
   1  12   7     1618.62     1964.70    162.59 o 
   2  12   7     1171.42     1199.05    227.30 o 
   3  12   7      591.05      536.99     96.52 o 
   4  12   7      618.70      551.94    149.27 o 
   5  12   7      614.43      594.09     48.94 o 
   6  12   7      135.89      122.08     34.89 o 
   7  12   7      179.17      205.55     37.58 o 
  -6  13   7       83.05       75.31     15.62 o 
  -5  13   7        0.24        1.56     26.07 o 
  -4  13   7        4.42        2.72     14.57 o 
  -3  13   7       22.45       31.00     17.80 o 
  -2  13   7       55.48       51.93     22.47 o 
  -1  13   7      395.48      422.79    163.68 o 
   0  13   7      677.41      789.03    209.63 o 
   1  13   7      843.43      804.53     75.86 o 
   2  13   7       72.43       59.00     96.52 o 
   3  13   7      204.29      202.56    126.43 o 
   4  13   7      174.77      193.59     94.62 o 
   5  13   7      162.35      143.83     44.59 o 
   6  13   7       76.60       63.35     24.47 o 
   7  13   7      128.64      108.21     26.91 o 
  -7  14   7        0.26       -2.18     21.75 o 
  -6  14   7       20.60       14.41     12.06 o 
  -5  14   7       20.68       30.61     22.44 o 
  -4  14   7      705.67      723.24     85.30 o 
  -3  14   7      102.38       99.24     51.29 o 
  -2  14   7       21.71       43.50     45.47 o 
  -1  14   7      116.21      111.48     32.37 o 
   0  14   7       24.95       25.29     23.65 o 
   1  14   7       45.99       55.74     66.07 o 
   2  14   7        0.31        0.00     36.16 o 
   3  14   7        2.30       -2.72     36.98 o 
   4  14   7       98.56      120.18     25.83 o 
   5  14   7      103.04      106.04     30.18 o 
   6  14   7        5.86        2.99     21.75 o 
  -7  15   7       52.69       54.38     60.63 o 
  -6  15   7       18.14       12.51     35.89 o 
  -5  15   7       42.32       35.24     24.89 o 
  -4  15   7        9.75       12.37     15.43 o 
  -3  15   7      183.63      146.01     41.42 o 
  -2  15   7      238.83      211.80     70.09 o 
  -1  15   7      270.02      219.69     88.96 o 
   0  15   7      273.96      265.91    109.03 o 
   1  15   7      247.26      221.05    132.41 o 
   2  15   7        8.91        6.25     71.51 o 
   3  15   7      461.53      442.37     91.36 o 
   4  15   7      463.05      492.67     88.09 o 
   5  15   7      226.90      253.40     69.88 o 
  -6  16   7       13.09       11.15     38.07 o 
  -5  16   7      101.78       98.72     20.59 o 
  -4  16   7        3.75        1.90     16.23 o 
  -3  16   7       93.43       92.44     22.38 o 
  -2  16   7       20.83       26.20     14.32 o 
  -1  16   7        4.74        5.17     20.20 o 
   0  16   7       32.92       33.99     45.68 o 
   1  16   7        0.06        0.54     20.12 o 
   2  16   7        8.36       11.15     31.54 o 
   3  16   7      356.23      372.22     33.71 o 
   4  16   7        8.01        8.70     35.07 o 
  -4  17   7      396.23      405.66     66.97 o 
  -3  17   7      172.82      158.92     50.76 o 
  -2  17   7       98.99       92.72     62.16 o 
  -1  17   7      105.45      105.77     38.94 o 
   0  17   7        2.55       -0.70     18.35 o 
   1  17   7      141.39      164.50     39.97 o 
   2  17   7      103.21       86.73     34.53 o 
   3  17   7       61.39       61.45     37.79 o 
  -3  18   7        9.21       11.42     19.03 o 
  -2  18   7       59.05       89.45     25.11 o 
  -1  18   7      219.40      239.66     61.44 o 
   0  18   7       73.57       85.92     44.65 o 
   1  18   7        3.19        6.25     34.80 o 
   2  18   7      284.64      308.87     64.17 o 
 -11   0   8      331.54      374.40     96.52 o 
 -10   0   8       27.19       54.11     77.49 o 
  -9   0   8     1727.43     2010.45    142.59 o 
  -8   0   8     3589.55     3608.02    121.66 o 
  -7   0   8     2871.43     2606.10     65.88 o 
  -6   0   8     2825.27     2916.87     44.79 o 
  -5   0   8     9737.71     8742.52     71.07 o 
  -4   0   8    18705.61    18428.93    160.52 o 
  -3   0   8    11057.71    13504.25    141.57 o 
  -2   0   8     3379.92     3995.12     59.58 o 
  -1   0   8     1156.22     1062.09     45.33 o 
   0   0   8      724.04      798.82     41.81 o 
   1   0   8    12914.17    11141.45    120.19 o 
   2   0   8     8715.91     7215.70    102.65 o 
   4   0   8     1713.56     2020.17     37.84 o 
   5   0   8       46.17       51.40     11.48 o 
   6   0   8      229.14      235.54     56.88 o 
   7   0   8      344.01      354.01     28.92 o 
   8   0   8      162.18      165.31     80.48 o 
   9   0   8       28.57       30.45     64.44 o 
  10   0   8       85.20      111.20     45.95 o 
 -11   1   8      238.94      260.47     35.89 o 
 -10   1   8      328.36      354.73     22.41 o 
  -9   1   8      151.05      158.38      6.03 o 
  -8   1   8      347.16      335.46     12.16 o 
  -7   1   8      796.57      727.59     21.93 o 
  -6   1   8     1266.19     1419.65     24.85 o 
  -5   1   8      336.28      289.29      5.00 o 
  -4   1   8        2.01        4.35     25.71 o 
  -3   1   8       67.67       88.94      9.99 o 
  -2   1   8      157.65      181.08      4.20 o 
  -1   1   8      915.16     1136.79     18.02 o 
   0   1   8      411.41      501.84     42.94 o 
   1   1   8     5172.49     4739.43     39.25 o 
   2   1   8     1971.66     1952.19     39.42 o 
   3   1   8     1230.67     1165.42     44.28 o 
   4   1   8     1788.79     1736.61     48.01 o 
   5   1   8     2585.87     2474.88     61.33 o 
   6   1   8      474.57      470.10     30.40 o 
   7   1   8      220.88      219.96     14.03 o 
   8   1   8      599.61      622.64     47.11 o 
   9   1   8      165.17      168.94     21.69 o 
  10   1   8       56.18       51.93     16.00 o 
 -11   2   8      296.10      277.87     43.23 o 
 -10   2   8      146.44      158.79     33.44 o 
  -9   2   8      107.67      131.42     25.72 o 
  -8   2   8        5.28       11.13     12.08 o 
  -7   2   8        1.45        8.16     17.30 o 
  -6   2   8        7.79       28.12      8.67 o 
  -5   2   8       25.24       40.81     13.63 o 
  -4   2   8       90.51      150.90     26.35 o 
  -3   2   8      501.63      473.09     18.42 o 
  -2   2   8      530.36      519.32      9.49 o 
  -1   2   8     1412.45     1350.49     28.65 o 
   0   2   8     2008.01     1572.69     40.11 o 
   1   2   8     1600.61     1344.51     27.42 o 
   2   2   8     2084.41     2130.02     34.90 o 
   3   2   8       24.78       47.31     23.62 o 
   4   2   8        1.46       27.19     15.14 o 
   5   2   8      860.31      798.02     41.37 o 
   6   2   8       19.98       19.03     10.60 o 
   7   2   8        3.29        1.36      7.90 o 
   8   2   8      263.94      245.99     13.02 o 
   9   2   8      583.24      558.73     27.31 o 
 -11   3   8       90.88      104.14     21.48 o 
 -10   3   8      142.55      147.64     35.35 o 
  -9   3   8     1599.97     1525.91     47.12 o 
  -8   3   8      218.89      228.66      5.85 o 
  -7   3   8      578.04      562.54      7.93 o 
  -6   3   8      109.22       94.62     23.56 o 
  -5   3   8      812.63      809.70     76.38 o 
  -4   3   8      208.92      237.63     27.68 o 
  -3   3   8      285.45      244.43     27.87 o 
  -2   3   8      540.61      578.05     21.47 o 
  -1   3   8     1948.30     1624.83     24.03 o 
   0   3   8       97.08      106.85     14.31 o 
   1   3   8     1953.22     1830.11     47.59 o 
   2   3   8     1239.94     1181.98     51.32 o 
   3   3   8      252.62      248.24     13.92 o 
   4   3   8      364.87      334.43     28.64 o 
   5   3   8      256.97      240.08     19.69 o 
   6   3   8      155.25      160.96     12.49 o 
   7   3   8        6.66       30.78     24.62 o 
   8   3   8      328.31      315.40     51.93 o 
   9   3   8       23.30       21.75     14.37 o 
 -11   4   8      184.13      215.07     89.18 o 
 -10   4   8      587.40      559.83    106.58 o 
  -9   4   8        9.04       25.01     31.23 o 
  -8   4   8       59.35       56.28      5.50 o 
  -7   4   8      402.86      379.56     22.21 o 
  -6   4   8      169.64      494.57     59.26 o 
  -5   4   8      439.01      419.26     55.67 o 
  -4   4   8     4225.95     3633.04    127.99 o 
  -3   4   8     7033.04    10745.17     91.56 o 
  -2   4   8     6453.80     9229.42     56.93 o 
  -1   4   8     5749.77     5936.08     71.35 o 
   0   4   8     9451.33    11833.16     95.91 o 
   1   4   8     5220.39     4737.74     72.36 o 
   2   4   8     5370.25     7908.73     73.80 o 
   3   4   8     4526.45     4241.92     67.53 o 
   4   4   8      969.35     1215.36     31.70 o 
   5   4   8       81.15       92.75     35.16 o 
   6   4   8       24.00       66.40     15.42 o 
   7   4   8      276.05      268.09     41.74 o 
   8   4   8      241.02      225.13     83.00 o 
   9   4   8        8.51       16.04     30.31 o 
 -10   5   8      132.93      137.58     14.68 o 
  -9   5   8       58.80       61.99     10.12 o 
  -8   5   8      367.16      393.70     23.22 o 
  -7   5   8      426.09      406.75     50.57 o 
  -6   5   8      309.45      290.93     28.53 o 
  -5   5   8       29.27       36.71     22.30 o 
  -4   5   8      347.92      313.22     20.37 o 
  -3   5   8      206.33      171.29     14.36 o 
  -2   5   8      818.71      834.98     37.41 o 
  -1   5   8     3407.89     2868.00     56.63 o 
   0   5   8      661.53      595.72     31.73 o 
   1   5   8       40.26       38.61     13.13 o 
   2   5   8       58.31       57.64     11.86 o 
   3   5   8       56.17       55.47     16.42 o 
   4   5   8        3.29        4.89      7.35 o 
   5   5   8      134.29      153.08     19.19 o 
   6   5   8       11.03        8.16     11.11 o 
   7   5   8      172.24      199.84     51.54 o 
   8   5   8       19.90       17.13     27.01 o 
   9   5   8      166.00      185.28     23.97 o 
 -10   6   8      108.88      117.19     30.18 o 
  -9   6   8       42.04       43.50     37.25 o 
  -8   6   8       17.20        8.97     10.47 o 
  -7   6   8       10.02       47.85     46.77 o 
  -6   6   8      424.10      489.83     44.21 o 
  -5   6   8      139.25      157.97     16.89 o 
  -4   6   8        1.73        8.04     23.50 o 
  -3   6   8       22.92       15.77     30.22 o 
  -2   6   8     1367.94     1184.10     60.32 o 
  -1   6   8     1186.95     1113.40     51.94 o 
   0   6   8      314.81      288.48      9.53 o 
   1   6   8      248.46      239.26     28.41 o 
   2   6   8      112.38      129.15     33.94 o 
   3   6   8      535.04      555.21     47.98 o 
   4   6   8      121.68      122.08     31.66 o 
   5   6   8      109.67      105.49     42.09 o 
   6   6   8      236.67      199.84     72.37 o 
   7   6   8      258.99      219.96     68.39 o 
   8   6   8      289.84      312.13     33.82 o 
   9   6   8       54.85       54.38     19.27 o 
 -10   7   8       31.78       32.08     23.11 o 
  -9   7   8        0.69       -2.45     27.73 o 
  -8   7   8       21.49       18.49     12.38 o 
  -7   7   8       51.99       53.02      7.38 o 
  -6   7   8      163.04      166.13     22.42 o 
  -5   7   8       14.94       39.42     19.38 o 
  -4   7   8        3.99        0.82     10.21 o 
  -3   7   8      693.58      627.05     32.25 o 
  -2   7   8       46.61       63.89     22.57 o 
  -1   7   8     1542.07     1585.05     32.44 o 
   0   7   8      316.01      422.72    104.19 o 
   1   7   8      207.60      221.32     27.16 o 
   2   7   8       82.33      100.60     30.82 o 
   3   7   8      200.96      179.99     12.74 o 
   4   7   8        2.06       39.97     15.38 o 
   5   7   8      567.10      496.75     65.39 o 
   6   7   8       43.91       51.12     18.67 o 
   7   7   8       12.60        6.80     12.66 o 
   8   7   8       14.19       16.31     14.23 o 
   9   7   8        5.14        3.81      9.93 o 
 -10   8   8      241.16      240.08     57.37 o 
  -9   8   8      476.76      481.79     63.08 o 
  -8   8   8      107.57       89.18     80.75 o 
  -7   8   8      938.89     1182.19     58.75 o 
  -6   8   8     1225.48     1148.21     54.38 o 
  -5   8   8     1300.01     1572.93     51.41 o 
  -4   8   8     1203.72     1448.38     36.72 o 
  -3   8   8      432.38      731.92    200.52 o 
  -2   8   8        6.25       10.60     38.34 o 
  -1   8   8      553.95      578.59    134.86 o 
   0   8   8     2830.37     2689.57     52.22 o 
   1   8   8      488.22      688.43     44.94 o 
   2   8   8        2.66       26.92     28.07 o 
   3   8   8       11.40       39.70     34.26 o 
   4   8   8      354.76      345.03     75.86 o 
   5   8   8      167.08      142.20     37.71 o 
   6   8   8     1681.95     1654.61     88.44 o 
   7   8   8      331.53      321.19     43.31 o 
   8   8   8       13.48       10.33     23.48 o 
  -9   9   8      187.81      190.60     30.18 o 
  -8   9   8        1.60        1.36     17.40 o 
  -7   9   8       15.24       13.05      6.80 o 
  -6   9   8      127.48      133.77     22.30 o 
  -5   9   8       31.96       27.19      6.07 o 
  -4   9   8       45.02       45.01     19.12 o 
  -3   9   8     1784.23     1687.10     44.50 o 
  -2   9   8        0.20       23.11     37.52 o 
  -1   9   8     1293.77     1565.56    118.55 o 
   0   9   8      104.40       99.24     33.97 o 
   1   9   8     1424.23     1368.31     92.25 o 
   2   9   8        0.26       29.64     25.75 o 
   3   9   8      177.74      190.87     17.14 o 
   4   9   8      103.63      110.66     33.44 o 
   5   9   8        1.33        0.54     15.44 o 
   6   9   8       12.08       10.06     22.80 o 
   7   9   8        0.41       -0.82     17.38 o 
   8   9   8        8.41        9.52     16.12 o 
  -9  10   8      331.65      340.68     56.55 o 
  -8  10   8      418.46      393.97     85.37 o 
  -7  10   8      801.37      723.78     70.15 o 
  -6  10   8     1402.20     1280.89    106.06 o 
  -5  10   8      408.52      379.75     59.14 o 
  -4  10   8       26.32       43.26     22.48 o 
  -3  10   8     3387.31     3212.84    160.27 o 
  -2  10   8     5104.46     5417.47    174.56 o 
  -1  10   8     1989.04     1951.11    230.02 o 
   0  10   8     1668.02     1561.21    136.24 o 
   1  10   8     2213.10     2128.92     82.85 o 
   2  10   8      519.68      720.42    171.84 o 
   3  10   8      670.37      641.40    154.71 o 
   4  10   8     1383.45     1408.14    170.21 o 
   5  10   8       88.50       97.61     82.11 o 
   6  10   8       16.74       28.87     23.77 o 
   7  10   8      139.71      170.21     31.93 o 
   8  10   8       15.26       16.86     20.67 o 
  -9  11   8      207.66      217.51     27.46 o 
  -8  11   8      301.70      322.74     39.15 o 
  -6  11   8       55.84       51.66     15.84 o 
  -5  11   8      299.91      288.21     49.23 o 
  -4  11   8     1177.47     1407.32     69.71 o 
  -3  11   8        9.07       35.07     61.00 o 
  -2  11   8      287.64      286.58     60.09 o 
  -1  11   8       27.47       28.82     41.60 o 
   0  11   8       18.58       21.75     34.53 o 
   1  11   8      146.59      102.50     69.51 o 
   2  11   8      962.01      959.78    144.65 o 
   3  11   8      406.72      372.49    113.92 o 
   4  11   8        2.43       19.58     25.56 o 
   5  11   8       75.22       67.16     21.21 o 
   6  11   8      153.69      139.16     24.19 o 
   7  11   8      201.02      206.10     24.49 o 
  -7  12   8        1.14        2.45     25.83 o 
  -6  12   8       32.63       29.36     13.02 o 
  -5  12   8        0.42       -2.72     14.43 o 
  -4  12   8      341.25      342.04     39.05 o 
  -3  12   8      284.12      310.23    104.01 o 
  -2  12   8       22.53       15.38     13.00 o 
  -1  12   8      328.69      329.53     61.72 o 
   0  12   8       70.84       60.36     25.29 o 
   1  12   8      182.09      209.90     73.41 o 
   2  12   8       21.35       30.72     39.15 o 
   3  12   8      122.09      149.00     50.57 o 
   4  12   8        7.09       42.14     75.31 o 
   5  12   8      391.30      397.51     58.73 o 
   6  12   8      478.47      442.37     57.48 o 
   7  12   8      380.33      346.66     46.35 o 
  -8  13   8        0.54        1.63     29.64 o 
  -7  13   8       30.79       25.83     24.47 o 
  -6  13   8      489.19      496.55     37.65 o 
  -5  13   8      555.10      578.32     82.19 o 
  -4  13   8        7.30        7.19     11.48 o 
  -3  13   8       68.89       61.86     18.04 o 
  -2  13   8      171.78      171.84     26.62 o 
  -1  13   8       55.39       53.02     32.08 o 
   0  13   8        6.38        4.89     32.63 o 
   1  13   8       24.96       45.41     42.42 o 
   2  13   8      103.67       95.98     26.10 o 
   3  13   8      111.31      142.47     58.19 o 
   4  13   8        4.66        0.00     22.30 o 
   5  13   8       40.96       39.70     20.39 o 
   6  13   8        4.60        3.95     13.83 o 
  -7  14   8      396.56      410.56    112.02 o 
  -6  14   8      412.41      386.36    129.42 o 
  -5  14   8     1720.40     1900.26     65.51 o 
  -4  14   8      977.39      881.75     97.87 o 
  -3  14   8     1817.85     1719.45    158.41 o 
  -2  14   8     1721.61     1862.20    117.00 o 
  -1  14   8     1208.71     1127.81    305.88 o 
   0  14   8      292.64      371.68    158.79 o 
   1  14   8      377.00      351.83    215.61 o 
   2  14   8      669.27      789.03     91.90 o 
   3  14   8      208.21      576.96    190.87 o 
   4  14   8      466.31      408.11    163.68 o 
   5  14   8       54.38       59.27     70.42 o 
   6  14   8      158.01      169.39     55.47 o 
  -7  15   8      164.20      156.88     30.18 o 
  -6  15   8       48.48       43.23     15.50 o 
  -5  15   8       76.62       84.56     16.26 o 
  -4  15   8      144.18      191.41     29.20 o 
  -3  15   8        0.03       -2.45     14.71 o 
  -2  15   8        0.03       -1.90     15.95 o 
  -1  15   8        4.65        0.54     13.42 o 
   0  15   8        1.68        2.45     33.17 o 
   1  15   8      496.77      513.61     64.98 o 
   2  15   8      667.46      585.11    160.15 o 
   3  15   8      322.92      348.02     70.42 o 
   4  15   8       18.09       20.39     19.03 o 
   5  15   8       31.71       28.82     27.73 o 
  -6  16   8        1.12        0.00     35.07 o 
  -5  16   8       57.42       66.07     42.69 o 
  -4  16   8       88.79       94.15     12.02 o 
  -3  16   8       36.42       31.81     18.53 o 
  -2  16   8       24.97       31.54     24.25 o 
  -1  16   8      150.48      166.40     52.51 o 
   0  16   8      150.74      150.09     41.87 o 
   1  16   8        9.33       14.41     28.55 o 
   2  16   8       61.86       61.99     37.52 o 
   3  16   8        8.87        6.53     21.48 o 
   4  16   8       29.06       22.84     21.48 o 
  -4  17   8        4.80        4.89     16.12 o 
  -3  17   8       13.95       12.78     16.92 o 
  -2  17   8        1.18       -0.86     14.74 o 
  -1  17   8        0.47       -1.90     19.05 o 
   0  17   8        6.64        3.81     18.55 o 
   1  17   8       10.79        4.89     32.63 o 
   2  17   8      178.93      163.68     28.55 o 
   3  17   8       58.73       71.24     35.89 o 
  -3  18   8      209.64      218.60     83.20 o 
  -2  18   8      294.35      296.36     78.85 o 
  -1  18   8      290.16      274.88     64.53 o 
   0  18   8      253.16      248.51     85.83 o 
 -11   1   9      299.66      276.96     33.37 o 
 -10   1   9      916.95      899.97    104.96 o 
  -9   1   9       55.03       51.39      7.94 o 
  -8   1   9      619.05      571.85     42.25 o 
  -7   1   9      493.58      811.94     42.13 o 
  -6   1   9      700.52     1033.79     15.35 o 
  -5   1   9      103.46      109.14     26.25 o 
  -4   1   9      306.63      281.95     14.10 o 
  -3   1   9      654.57      735.47     21.45 o 
  -2   1   9     6801.62    42065.18  11461.31 o 
  -1   1   9     1241.10     1303.37     25.67 o 
   0   1   9     1384.09     1054.67     29.95 o 
   1   1   9       12.47       27.73     14.41 o 
   2   1   9     2119.85     1777.37     37.32 o 
   3   1   9      275.64      255.41      7.67 o 
   4   1   9       25.14       33.71     12.32 o 
   5   1   9        1.18       21.75     17.10 o 
   6   1   9      296.49      303.43     25.03 o 
   7   1   9       13.92       20.34     14.19 o 
   8   1   9       96.27       85.65     33.18 o 
   9   1   9      120.56      122.90     37.67 o 
 -11   2   9       69.65       73.68     14.41 o 
 -10   2   9       45.70       45.41     40.51 o 
  -9   2   9      218.99      239.01     19.82 o 
  -8   2   9       64.54       87.01     25.96 o 
  -7   2   9      138.84      160.15     19.21 o 
  -6   2   9        7.86        3.36      9.99 o 
  -5   2   9      129.86      119.36     10.60 o 
  -4   2   9     2941.87     2756.86     39.14 o 
  -3   2   9      190.77      172.65     15.97 o 
  -2   2   9      144.45      158.98     15.62 o 
  -1   2   9     6103.54     5670.99     46.26 o 
   0   2   9      973.55     1036.12     44.49 o 
   1   2   9      373.90      694.42     22.46 o 
   2   2   9     1185.18     1321.13     25.43 o 
   3   2   9      449.60      394.67     20.39 o 
   4   2   9      270.08      294.19     13.74 o 
   5   2   9        2.14       -1.63      9.21 o 
   6   2   9      158.97      176.73     45.31 o 
   7   2   9        5.25       16.78     21.76 o 
   8   2   9       13.63       16.31     16.51 o 
   9   2   9        0.96       -1.09     13.88 o 
 -11   3   9        0.45       -0.82     26.37 o 
 -10   3   9      234.91      236.28     87.28 o 
  -9   3   9      366.29      339.17     71.87 o 
  -8   3   9      269.58      266.46     45.47 o 
  -7   3   9     1018.22      960.33     55.50 o 
  -6   3   9      618.20      529.51     74.93 o 
  -5   3   9      865.45      897.25     45.57 o 
  -4   3   9     3702.05     3119.98     66.70 o 
  -3   3   9     6408.53     8740.28     96.15 o 
  -2   3   9     3431.39     6506.98     51.50 o 
  -1   3   9      921.29     1120.50     33.63 o 
   0   3   9     3587.02     3148.80     41.36 o 
   1   3   9     9556.27    11333.71    126.84 o 
   2   3   9    12411.08    11681.60    155.85 o 
   3   3   9     6819.53     5759.86     83.98 o 
   4   3   9     1834.28     1897.91     39.05 o 
   5   3   9     1008.31     1215.07     46.23 o 
   6   3   9     1519.09     1555.57     60.15 o 
   7   3   9      257.03      268.90     33.39 o 
   8   3   9      126.07      160.69     41.17 o 
   9   3   9       30.93       31.54     34.80 o 
 -11   4   9       15.12       15.77     20.39 o 
 -10   4   9        8.23        9.24     41.33 o 
  -9   4   9      408.05      404.55     17.67 o 
  -8   4   9      342.69      322.74     35.35 o 
  -7   4   9      890.32      809.24     60.58 o 
  -6   4   9      524.02      468.74     41.10 o 
  -5   4   9     2393.65     2433.99     57.12 o 
  -4   4   9      661.44      590.01     56.38 o 
  -3   4   9      881.89     1166.97     30.41 o 
  -2   4   9     2193.85     1998.96     40.83 o 
  -1   4   9     2156.04     2287.98     38.80 o 
   0   4   9     1748.81     1535.65     25.51 o 
   1   4   9     1270.56     1318.85     35.62 o 
   2   4   9      246.94      612.85     27.73 o 
   3   4   9       38.79       42.84     27.94 o 
   4   4   9       37.90       49.40      9.19 o 
   5   4   9      531.20      523.67     25.88 o 
   6   4   9      274.22      270.53     18.36 o 
   7   4   9       27.24       23.11      8.49 o 
   8   4   9      292.94      292.29     23.71 o 
   9   4   9      161.75      156.34     11.29 o 
 -10   5   9       38.56       38.34     31.00 o 
  -9   5   9       43.10       44.48     13.59 o 
  -8   5   9       34.67       26.86     26.05 o 
  -7   5   9      255.33      231.38     98.70 o 
  -6   5   9     1626.08     1804.83    102.11 o 
  -5   5   9     1342.51     1388.83     76.98 o 
  -4   5   9      415.54      387.04     17.54 o 
  -3   5   9       26.32       44.83      9.41 o 
  -2   5   9      216.54      209.63     20.93 o 
  -1   5   9      654.39      546.50      9.01 o 
   0   5   9      785.34      714.18     31.94 o 
   1   5   9     1286.35     1589.49     33.46 o 
   2   5   9      153.73      173.74     39.80 o 
   3   5   9        5.17        4.62     11.06 o 
   4   5   9       53.78       47.71      8.11 o 
   5   5   9      572.41      518.68     64.62 o 
   6   5   9        1.15       -1.90     15.74 o 
   7   5   9      207.94      219.69     12.65 o 
   8   5   9        3.89        0.84      9.20 o 
   9   5   9       34.80       25.01     15.54 o 
 -10   6   9      393.65      405.94     48.67 o 
  -9   6   9      152.01      153.89     27.73 o 
  -8   6   9      100.38       97.08      9.51 o 
  -7   6   9      987.29      955.43     71.24 o 
  -6   6   9     1372.24     1400.79     81.84 o 
  -5   6   9     4105.88     3780.13     91.62 o 
  -4   6   9     4570.72     3900.22     76.45 o 
  -3   6   9     2126.85     2244.71     55.86 o 
  -2   6   9      660.67      640.06     42.49 o 
  -1   6   9       42.60       60.90     21.56 o 
   0   6   9      649.28      590.01     27.57 o 
   1   6   9        1.28       28.55     20.93 o 
   2   6   9        4.46        1.63     13.25 o 
   3   6   9      632.64      597.62     27.28 o 
   4   6   9      804.96      798.01     45.70 o 
   5   6   9      203.96      174.01     26.88 o 
   6   6   9      227.67      206.10     19.97 o 
   7   6   9      429.22      435.29     26.10 o 
   8   6   9      204.83      202.33     12.00 o 
   9   6   9       50.26       54.92     15.90 o 
 -10   7   9       52.34       80.21     53.29 o 
  -9   7   9      211.88      190.05    133.23 o 
  -8   7   9       80.72      116.91     56.01 o 
  -7   7   9      178.63      172.92     54.92 o 
  -6   7   9        5.67       21.75     37.74 o 
  -5   7   9      609.75      601.68     35.83 o 
  -4   7   9     2555.70     2599.30     55.33 o 
  -3   7   9     5275.97     4568.62    100.64 o 
  -2   7   9      889.01      867.34     71.76 o 
  -1   7   9     1263.27     1431.25     76.48 o 
   0   7   9     4723.13     4102.69    108.54 o 
   1   7   9     6181.42     5370.07    167.13 o 
   3   7   9     4561.18     4107.49    133.25 o 
   4   7   9     2467.66     2375.11    114.88 o 
   5   7   9      443.57      401.36     48.28 o 
   6   7   9      604.80      559.56     92.75 o 
   7   7   9     1265.08     1285.78     91.15 o 
   8   7   9      276.91      256.67     39.68 o 
 -10   8   9      101.38      100.33     30.18 o 
  -9   8   9      184.69      180.27     25.01 o 
  -8   8   9      464.40      414.37     75.59 o 
  -7   8   9     1425.50     1355.66    143.29 o 
  -6   8   9      890.18      855.38     26.49 o 
  -5   8   9      468.87      405.12     22.73 o 
  -4   8   9      483.96      447.26     42.11 o 
  -3   8   9      710.78      881.75     56.48 o 
  -2   8   9     1124.15     1204.76     57.63 o 
  -1   8   9      788.65      665.84     44.55 o 
   0   8   9      308.44      313.22     52.48 o 
   1   8   9       42.00       48.40     16.84 o 
   2   8   9        1.73        4.08     10.59 o 
   3   8   9      209.89      217.59     25.53 o 
   4   8   9        2.67        6.80      7.80 o 
   5   8   9       19.61       21.48     17.94 o 
   6   8   9      210.20      196.31     35.93 o 
   7   8   9      216.16      249.05     31.82 o 
   8   8   9      140.32      131.32     21.05 o 
  -9   9   9      332.81      332.25     40.78 o 
  -8   9   9      415.95      360.53     78.85 o 
  -6   9   9      832.26      746.35     56.84 o 
  -5   9   9      952.89     1049.54     42.57 o 
  -4   9   9       17.21       20.56     20.23 o 
  -3   9   9      102.81       96.24     17.98 o 
  -2   9   9      738.77      658.80     65.80 o 
  -1   9   9      222.49      208.54     44.00 o 
   0   9   9      824.48      778.16     51.69 o 
   1   9   9      766.21     1082.88     78.26 o 
   2   9   9     1099.70     1023.49     58.44 o 
   3   9   9     2304.96     2566.67    138.12 o 
   4   9   9      445.69      411.37     74.77 o 
   5   9   9        4.92        4.08     16.53 o 
   6   9   9      353.25      383.37     14.86 o 
   7   9   9        7.45       11.47     14.62 o 
   8   9   9        1.25        1.63     14.47 o 
  -9  10   9        2.75        2.18     19.58 o 
  -8  10   9       42.31       37.25     21.48 o 
  -7  10   9       11.68        6.25     30.45 o 
  -6  10   9      621.55      588.65     49.67 o 
  -5  10   9       68.28       70.41      7.50 o 
  -4  10   9      332.09      657.54    191.68 o 
  -3  10   9      504.86      583.75     83.56 o 
  -2  10   9     1338.93     1515.26     97.61 o 
  -1  10   9      440.19      401.04     90.54 o 
   0  10   9       12.49        6.80     11.12 o 
   1  10   9      967.49     1224.43    123.81 o 
   2  10   9      232.50      191.25     54.22 o 
   3  10   9      123.07      120.45     19.30 o 
   4  10   9      334.18      315.67     69.33 o 
   5  10   9      216.82      222.41     34.36 o 
   6  10   9      128.87      134.04     16.45 o 
   7  10   9        3.42        0.82     18.00 o 
   8  10   9        1.25        1.63     10.38 o 
  -9  11   9       17.30       22.84     22.57 o 
  -8  11   9        1.01        1.63     28.83 o 
  -7  11   9      163.81      188.42     53.02 o 
  -6  11   9      214.48      174.01     51.56 o 
  -5  11   9      194.11      136.76     66.14 o 
  -4  11   9      692.19      770.40     75.43 o 
  -3  11   9      640.89      579.20     59.97 o 
  -2  11   9      924.28     1036.46    165.85 o 
  -1  11   9     1651.33     1546.26    183.26 o 
   0  11   9     2076.20     1736.31    101.31 o 
   1  11   9      967.47      938.16     82.87 o 
   2  11   9      502.66      694.14    189.78 o 
   3  11   9     2159.89     2201.79    272.44 o 
   4  11   9     1691.34     1985.91    246.88 o 
   5  11   9      572.09      529.65     53.02 o 
   6  11   9      531.53      511.70    101.33 o 
   7  11   9      219.48      174.56     53.89 o 
  -8  12   9      133.81      129.69     20.66 o 
  -7  12   9       24.78       20.12     27.73 o 
  -6  12   9        6.88        7.91      7.15 o 
  -5  12   9       56.31       37.52     17.75 o 
  -4  12   9      832.45      938.68    151.99 o 
  -3  12   9      601.98      637.32    108.82 o 
  -2  12   9      553.46      665.05    231.92 o 
  -1  12   9       35.55       35.62     33.99 o 
   0  12   9        0.18       -0.54     31.54 o 
   1  12   9      283.21      240.90     37.25 o 
   2  12   9      171.03      191.68     61.99 o 
   3  12   9        0.41        3.26     36.16 o 
   4  12   9       12.00       15.77     11.42 o 
   5  12   9       51.72       53.29     22.02 o 
   6  12   9      265.27      261.56     33.91 o 
   7  12   9      180.61      169.93     11.46 o 
  -8  13   9       83.46       80.21     45.68 o 
  -7  13   9      117.64      104.95     43.50 o 
  -6  13   9      151.15      174.83     45.13 o 
  -5  13   9       77.50       76.51     46.35 o 
  -4  13   9      731.82      894.80    158.65 o 
  -3  13   9      379.80      307.24    118.63 o 
  -2  13   9      203.45      216.16     33.73 o 
  -1  13   9        0.63       45.13     45.68 o 
   0  13   9      282.91      288.48    104.68 o 
   1  13   9      125.76      100.60     87.55 o 
   2  13   9      332.70      350.47    109.30 o 
   3  13   9      187.27      184.89     37.52 o 
   4  13   9       41.27       36.16     35.62 o 
   5  13   9       26.30       63.35     38.88 o 
   6  13   9      180.50      217.79     29.57 o 
  -7  14   9        3.68        4.08     17.13 o 
  -6  14   9       37.63       26.92     22.84 o 
  -5  14   9      570.52      557.93     63.21 o 
  -4  14   9        7.18       10.88     17.04 o 
  -3  14   9        8.40        1.09     29.44 o 
  -2  14   9      205.59      197.67     57.40 o 
  -1  14   9      237.51      239.54    127.52 o 
   0  14   9      150.75      159.87     70.96 o 
   1  14   9        0.40       26.65     42.14 o 
   2  14   9       60.35       60.90     34.26 o 
   3  14   9        2.41       -0.27     25.01 o 
   4  14   9       35.36       35.62     21.21 o 
   5  14   9        8.01        8.43     21.48 o 
  -6  15   9       32.32       26.92     33.71 o 
  -5  15   9       22.46       34.80     39.97 o 
  -4  15   9      269.04      280.32     49.91 o 
  -3  15   9      288.31      308.87     44.01 o 
  -2  15   9      214.81      235.73     68.78 o 
  -1  15   9       80.08      105.77     49.21 o 
   0  15   9      613.86      674.57     54.92 o 
   1  15   9       22.65       19.03     63.08 o 
   2  15   9       33.11       32.63     55.19 o 
   3  15   9       61.11       45.41     62.54 o 
   4  15   9       45.71       44.86     45.41 o 
   5  15   9       17.23       17.67     14.41 o 
  -5  16   9       45.74       44.59     44.32 o 
  -4  16   9        3.14        3.53     15.43 o 
  -3  16   9        1.72        1.90     17.11 o 
  -2  16   9       61.94       61.20     26.73 o 
  -1  16   9        1.00       -1.63     20.90 o 
   0  16   9      150.18      144.38     69.33 o 
   1  16   9      300.65      307.51    104.68 o 
   2  16   9      102.43       80.21     83.74 o 
   4  16   9       30.65       27.19     20.12 o 
  -4  17   9       89.03      114.47     87.82 o 
  -3  17   9      143.46      155.25     42.99 o 
  -2  17   9      183.04      206.64     64.95 o 
  -1  17   9      290.71      279.79     77.52 o 
   0  17   9       41.95       31.81    119.09 o 
   1  17   9       35.06       63.62     55.74 o 
   2  17   9      139.54      144.65     60.90 o 
  -2  18   9        9.33        7.07     13.87 o 
  -1  18   9        2.77        2.72     23.65 o 
   0  18   9       33.04       40.51     30.45 o 
 -11   0  10      260.90      309.14     28.01 o 
 -10   0  10        9.96       49.76     44.86 o 
  -9   0  10        3.60      131.31    174.01 o 
  -8   0  10      320.22      334.97      8.34 o 
  -7   0  10        5.81        6.53      5.74 o 
  -6   0  10      305.50      299.26      8.77 o 
  -5   0  10      269.00      257.48     24.28 o 
  -4   0  10      180.78      447.26     24.09 o 
  -3   0  10     3813.20     3673.99     62.35 o 
  -2   0  10     4839.42     4280.96     75.95 o 
  -1   0  10      416.34      347.21     14.59 o 
   0   0  10      209.75      199.57     21.23 o 
   1   0  10     6492.93     6015.91     89.87 o 
   2   0  10    10874.99    10961.57    180.58 o 
   3   0  10     5449.65     5019.79    123.53 o 
   4   0  10     9387.96    10275.33    146.22 o 
   5   0  10     6062.63     5638.25    184.80 o 
   6   0  10      159.39      120.01     57.58 o 
   7   0  10      219.41      203.65     45.68 o 
   8   0  10      490.33      484.24    111.48 o 
   9   0  10      363.53      349.93     72.87 o 
 -11   1  10        1.14        0.27     19.55 o 
 -10   1  10      154.15      155.79     12.52 o 
  -9   1  10       74.98       73.64      7.47 o 
  -8   1  10      360.06      365.15     22.83 o 
  -7   1  10       53.14       47.80      7.98 o 
  -6   1  10      860.07      792.03     30.61 o 
  -5   1  10     5411.88     4922.63     60.11 o 
  -4   1  10     5046.37     4509.62     66.76 o 
  -3   1  10      842.74      743.58     27.96 o 
  -2   1  10     7143.74     6427.09     46.39 o 
  -1   1  10     1112.29     1120.74     27.59 o 
   0   1  10      130.73      144.65     28.92 o 
   1   1  10     1511.53     1751.81     48.76 o 
   2   1  10      574.52      535.48     28.46 o 
   3   1  10       21.57       18.49      7.59 o 
   4   1  10      370.93      385.85     34.32 o 
   5   1  10       76.64       74.23     13.47 o 
   6   1  10       67.94       70.42      9.11 o 
   7   1  10       45.51       35.89     22.30 o 
   8   1  10       31.03       22.84     16.61 o 
   9   1  10       13.09       15.50     13.22 o 
 -11   2  10      393.95      419.53     16.04 o 
 -10   2  10      325.79      356.72     47.31 o 
  -9   2  10     1762.01     1753.37     77.91 o 
  -8   2  10     2918.15     2913.86     71.79 o 
  -7   2  10     1912.01     2119.88     61.87 o 
  -6   2  10      977.99      967.74     48.82 o 
  -5   2  10     1384.64     1523.02     44.00 o 
  -4   2  10     1639.58     1480.46     42.76 o 
  -3   2  10      584.84      617.20     17.97 o 
  -2   2  10     1655.30     1767.85     32.40 o 
  -1   2  10        1.58       44.10     14.67 o 
   0   2  10     1716.57     1924.19     35.56 o 
   1   2  10      711.38      622.64     19.33 o 
   2   2  10       20.94       53.02     13.76 o 
   3   2  10      240.30      229.75     17.95 o 
   4   2  10       81.35       69.24      7.97 o 
   5   2  10       24.92       20.67     12.11 o 
   6   2  10      249.85      241.71     12.04 o 
   7   2  10      307.36      321.38     37.49 o 
   8   2  10      171.77      182.71     17.36 o 
   9   2  10       32.02       28.28     21.88 o 
 -11   3  10        7.16        4.08     20.39 o 
 -10   3  10       81.74       87.28     44.59 o 
  -9   3  10       53.14       59.93     10.50 o 
  -8   3  10      432.02      431.22     10.43 o 
  -7   3  10      181.10      179.18     19.01 o 
  -6   3  10     1983.31     1810.81     44.56 o 
  -5   3  10     1278.95     1230.59     47.21 o 
  -4   3  10       42.98       71.51     45.41 o 
  -3   3  10      877.26      964.68     26.89 o 
  -2   3  10     5418.05     4993.40    203.79 o 
  -1   3  10     9782.04    10269.73    101.06 o 
   0   3  10     5054.86     4559.30     63.69 o 
   1   3  10      458.79      432.84     19.97 o 
   2   3  10     1022.78      957.04     36.43 o 
   3   3  10       13.00       32.39     15.33 o 
   4   3  10       14.96       59.54     19.62 o 
   5   3  10        0.98       29.82     14.60 o 
   6   3  10      124.06      116.04     12.20 o 
   7   3  10       38.56       40.22     13.96 o 
   8   3  10      163.53      148.45     21.74 o 
   9   3  10       12.12       13.05     23.93 o 
 -10   4  10        1.65        3.53     21.48 o 
  -9   4  10       27.37       26.97     15.22 o 
  -8   4  10       39.44       67.70     52.36 o 
  -7   4  10      119.21      103.86     74.80 o 
  -6   4  10       75.57      104.68     29.92 o 
  -5   4  10      148.89      140.18     30.82 o 
  -4   4  10     1071.32     1332.55     37.30 o 
  -3   4  10     3838.55     3576.48     65.93 o 
  -2   4  10     2588.44     2497.75     63.19 o 
  -1   4  10      745.79      628.86     31.52 o 
   0   4  10     4400.15     3947.08     69.14 o 
   1   4  10     5067.90     7675.62     95.83 o 
   2   4  10     1871.66     1755.89     65.62 o 
   3   4  10      672.66      848.59     45.89 o 
   4   4  10     2739.85     2400.63     63.78 o 
   5   4  10      253.88      226.76     40.95 o 
   6   4  10      367.94      371.95     34.87 o 
   7   4  10      625.70      642.21     57.92 o 
   8   4  10      529.89      525.66     45.94 o 
   9   4  10      178.85      164.04     27.26 o 
 -10   5  10       14.96       10.06     26.10 o 
  -9   5  10       12.30       11.42     13.02 o 
  -8   5  10        0.63        0.97     16.75 o 
  -7   5  10       43.67       73.14     16.25 o 
  -6   5  10      307.01      277.33     11.41 o 
  -5   5  10     1842.51     1710.96     51.48 o 
  -4   5  10     1191.35     1200.95     73.26 o 
  -3   5  10      741.81     1004.65     26.72 o 
  -2   5  10     1237.06     1111.23     22.55 o 
  -1   5  10     1765.05     1578.34     32.16 o 
   0   5  10      458.23      683.00     26.47 o 
   1   5  10      390.06      545.82     68.54 o 
   2   5  10       65.07       75.59     42.42 o 
   3   5  10      144.33      126.16     13.93 o 
   4   5  10      198.66      215.34     25.11 o 
   5   5  10      335.84      313.06     11.21 o 
   6   5  10      166.13      142.20     18.79 o 
   7   5  10       14.90       17.94     19.06 o 
   8   5  10       43.25       49.48     13.78 o 
   9   5  10       11.81       10.56      9.61 o 
 -10   6  10      347.21      329.53     72.87 o 
  -9   6  10      246.74      236.55     70.15 o 
  -8   6  10      293.90      300.99     36.02 o 
  -7   6  10      497.25      439.38     92.49 o 
  -6   6  10      761.81      754.78     59.96 o 
  -5   6  10     1296.98     1180.56     79.07 o 
  -4   6  10      730.97      925.26     10.90 o 
  -3   6  10      636.43      616.13     27.05 o 
  -2   6  10      403.41      650.37     38.83 o 
  -1   6  10      591.17      660.97     25.46 o 
   0   6  10     1704.67     1487.09     62.13 o 
   1   6  10     2559.22     2479.67     68.56 o 
   2   6  10     1592.26     1411.94     72.67 o 
   3   6  10       57.39       56.83     10.48 o 
   4   6  10        7.19        6.08     12.52 o 
   5   6  10      442.91      380.34     74.93 o 
   6   6  10      720.50      679.33     88.42 o 
   7   6  10        0.47        1.63     13.98 o 
   8   6  10       14.65       11.96     13.05 o 
 -10   7  10       49.54       51.66     20.66 o 
  -9   7  10       42.55       33.99     31.54 o 
  -8   7  10        4.97        0.82     25.29 o 
  -7   7  10       20.01       16.31     13.17 o 
  -6   7  10      136.39      145.73     26.47 o 
  -5   7  10      301.56      320.83     46.88 o 
  -4   7  10       94.77      121.26     21.90 o 
  -3   7  10      299.00      316.21     22.57 o 
  -2   7  10       23.98       59.27     25.74 o 
  -1   7  10      115.20      123.44     36.96 o 
   0   7  10      128.71      138.39     20.09 o 
   1   7  10      170.76       99.78     71.37 o 
   2   7  10     1468.57     1607.49     64.74 o 
   3   7  10        1.93        6.25     27.74 o 
   4   7  10      370.38      382.55     66.99 o 
   5   7  10       73.55       79.39     48.60 o 
   6   7  10      184.37      190.60     38.67 o 
   7   7  10       36.91       39.00     17.95 o 
   8   7  10        9.90        9.24     10.79 o 
 -10   8  10       47.13       41.60     43.77 o 
  -9   8  10        7.16        3.81     22.02 o 
  -8   8  10      377.67      385.82     87.82 o 
  -7   8  10      653.41      558.20     86.92 o 
  -6   8  10      552.05      664.82    125.61 o 
  -5   8  10      114.16      122.08      6.19 o 
  -4   8  10      438.40      680.63     38.02 o 
  -3   8  10      496.92      409.74     67.01 o 
  -2   8  10      723.64      997.85     38.36 o 
  -1   8  10      163.69      132.41     36.09 o 
   0   8  10     1197.35     1419.83     33.21 o 
   1   8  10      198.83      189.45     39.85 o 
   2   8  10       50.48       50.67     10.29 o 
   3   8  10      346.37      344.49     18.06 o 
   4   8  10      247.01      196.58     66.23 o 
   5   8  10      535.31      499.74     94.52 o 
   6   8  10       33.19       64.98     38.30 o 
   7   8  10       13.88       11.42     14.45 o 
   8   8  10       14.68        9.52     14.22 o 
  -9   9  10        0.11       -2.18     26.37 o 
  -8   9  10        0.55       -1.09     18.00 o 
  -7   9  10       21.63       48.13     44.05 o 
  -6   9  10       14.27       37.52     23.81 o 
  -5   9  10      627.89      601.65     33.31 o 
  -4   9  10        1.82        0.74      9.50 o 
  -3   9  10      167.46      169.76     18.97 o 
  -2   9  10       86.02       72.41     53.99 o 
  -1   9  10      578.73      490.22     50.42 o 
   0   9  10        0.36       -0.54     14.07 o 
   1   9  10      407.23      390.98     21.68 o 
   2   9  10      231.74      380.56     87.52 o 
   3   9  10       11.55        7.07     27.19 o 
   4   9  10      202.75      174.28     62.74 o 
   5   9  10      106.61       80.57     22.73 o 
   6   9  10      226.38      237.09     17.85 o 
   7   9  10        0.23        1.90     10.81 o 
   8   9  10        0.04        0.82     10.51 o 
  -9  10  10       18.00       15.33     14.38 o 
  -8  10  10        1.06        1.90     13.80 o 
  -7  10  10       12.54        8.43     27.73 o 
  -6  10  10        2.17       -0.27     13.89 o 
  -5  10  10      456.66      440.35     28.41 o 
  -4  10  10     2353.38     2164.67    119.60 o 
  -3  10  10      667.50      627.80     75.76 o 
  -2  10  10       17.74       27.07     21.34 o 
  -1  10  10      714.31      975.88     58.04 o 
   0  10  10     1741.48     1582.42    123.60 o 
   1  10  10     1521.57     1566.92     97.41 o 
   2  10  10      461.87      457.60     84.02 o 
   3  10  10       40.67       38.61     87.55 o 
   4  10  10       41.62       31.27     76.67 o 
   5  10  10      351.42      357.81     37.77 o 
   6  10  10      943.84      956.79     59.82 o 
   7  10  10      373.50      403.49     27.40 o 
  -9  11  10       16.71       14.68     26.65 o 
  -8  11  10      173.12      167.49     45.17 o 
  -7  11  10      311.92      319.47    100.06 o 
  -6  11  10      234.65      218.43     47.41 o 
  -5  11  10        1.70        0.16      6.12 o 
  -4  11  10      496.27      470.10     64.49 o 
  -3  11  10      714.39      699.58     95.31 o 
  -2  11  10     1908.32     2143.61    191.96 o 
  -1  11  10        8.25        6.90     52.81 o 
   0  11  10      275.85      285.49     30.03 o 
   1  11  10      386.39      394.25     43.25 o 
   2  11  10        5.95       38.07     40.78 o 
   3  11  10       75.44       93.53     17.13 o 
   4  11  10       60.73       72.60     48.13 o 
   5  11  10       41.90       37.52     19.03 o 
   6  11  10      191.32      194.68     35.73 o 
   7  11  10       41.53       28.28     26.53 o 
  -8  12  10      224.92      211.53     42.14 o 
  -7  12  10      412.29      368.69    111.48 o 
  -6  12  10      668.69      641.94    170.48 o 
  -5  12  10       39.99       36.98     23.06 o 
  -4  12  10      149.25      148.73     17.38 o 
  -3  12  10      574.87      778.70     83.97 o 
  -2  12  10      284.04      236.55     91.08 o 
  -1  12  10      208.33      229.75     33.82 o 
   0  12  10       21.67       34.26     17.14 o 
   1  12  10       68.90       63.08     32.63 o 
   2  12  10      122.80      136.76     24.20 o 
   3  12  10       66.18       72.60     27.19 o 
   4  12  10       10.05       10.60     32.08 o 
   5  12  10       59.37       59.82     13.59 o 
   6  12  10       10.27       10.60     13.93 o 
  -8  13  10       14.49       13.87     22.57 o 
  -7  13  10        1.70       -0.82     24.20 o 
  -6  13  10      222.13      227.57     56.55 o 
  -5  13  10     1315.89     1237.08     85.83 o 
  -4  13  10     1882.13     2035.29     97.01 o 
  -3  13  10      736.46      661.67    187.61 o 
  -2  13  10     1766.64     1684.38    273.52 o 
  -1  13  10      211.82      181.35    122.62 o 
   0  13  10      220.95      192.23     93.53 o 
   1  13  10      211.42      230.57    104.68 o 
   2  13  10      755.67      672.12    146.01 o 
   3  13  10       81.77      115.28     63.08 o 
   4  13  10       23.45       23.38     23.38 o 
   5  13  10        3.88        2.72     11.96 o 
   6  13  10       20.51       19.03     12.11 o 
  -7  14  10        0.29        1.09     28.01 o 
  -6  14  10       73.61       78.31     45.95 o 
  -5  14  10       30.56       55.19     66.07 o 
  -4  14  10       68.37       50.30     24.56 o 
  -3  14  10      479.58      379.02    118.38 o 
  -2  14  10      914.68      938.30    127.71 o 
  -1  14  10      352.61      275.43    204.19 o 
   0  14  10      456.80      672.39    254.49 o 
   1  14  10     1548.72     1588.94    180.54 o 
   2  14  10     1055.80     1193.07    194.68 o 
   3  14  10      713.58      890.18    153.35 o 
   4  14  10      337.84      320.83     97.34 o 
   5  14  10      231.10      212.62     61.72 o 
  -6  15  10       50.09       45.41     28.28 o 
  -5  15  10      493.79      477.44     98.70 o 
  -4  15  10      320.26      289.02     69.62 o 
  -3  15  10      749.33     1087.85     63.73 o 
  -2  15  10      355.38      311.86     82.80 o 
  -1  15  10      389.77      376.57    151.72 o 
   0  15  10      203.72      176.19    149.81 o 
   1  15  10      161.24      170.75     51.39 o 
   2  15  10      186.84      196.31     32.63 o 
   3  15  10       33.09       25.83     32.90 o 
   4  15  10        2.00        2.18     21.48 o 
  -5  16  10      461.03      455.42    107.94 o 
  -4  16  10      217.36      216.43     94.35 o 
  -3  16  10       59.95       41.33     19.30 o 
  -2  16  10       10.91        9.35     13.32 o 
  -1  16  10       29.84       23.65     21.56 o 
   0  16  10        7.45        7.07     13.32 o 
   1  16  10        2.82        6.53     34.80 o 
   2  16  10       52.32       41.33     28.28 o 
   3  16  10        8.28       14.14     20.94 o 
  -3  17  10      275.19      270.81     76.61 o 
  -2  17  10      261.57      241.17     46.79 o 
  -1  17  10       12.23       44.59     34.18 o 
   0  17  10       11.41       19.03     42.14 o 
   1  17  10      159.86      150.09     47.85 o 
 -11   1  11       89.01      120.72     27.97 o 
 -10   1  11      468.52      449.17     52.63 o 
  -9   1  11      740.52      719.48     40.98 o 
  -8   1  11      311.16      289.29     23.83 o 
  -7   1  11      112.38      134.59     20.61 o 
  -6   1  11      266.07      259.66     31.50 o 
  -5   1  11      357.35      345.30     38.76 o 
  -4   1  11     1255.01     1348.86     15.32 o 
  -3   1  11     1765.67     1625.38     26.23 o 
  -2   1  11      528.37      805.35     25.84 o 
  -1   1  11      288.31      280.22     12.09 o 
   0   1  11     1759.86     1810.19     32.96 o 
   1   1  11      779.44     1003.23     24.21 o 
   2   1  11      730.92      700.24     39.93 o 
   3   1  11     1632.57     1889.11     32.74 o 
   4   1  11       86.85       61.45     34.62 o 
   5   1  11      175.88      149.54     36.44 o 
   6   1  11       27.02       32.47     13.06 o 
   7   1  11       23.33       26.10     14.70 o 
   8   1  11      214.59      209.36     48.86 o 
   9   1  11      187.55      193.32     40.50 o 
 -11   2  11       46.11       42.14     29.36 o 
 -10   2  11       91.11       81.30     24.47 o 
  -9   2  11      151.22      175.10     34.17 o 
  -8   2  11        0.06       -2.72     10.12 o 
  -7   2  11        0.99        5.99      7.62 o 
  -6   2  11       22.19       33.96     12.40 o 
  -5   2  11      783.66      739.61     27.20 o 
  -4   2  11      553.79      507.35     25.92 o 
  -3   2  11      425.24      417.90     16.81 o 
  -2   2  11     1049.71     1375.85     35.21 o 
  -1   2  11      439.10      407.03      7.86 o 
   0   2  11      297.49      263.19     12.69 o 
   1   2  11      173.88      187.06     29.92 o 
   2   2  11     1098.01      962.95     41.11 o 
   3   2  11     1089.51     1328.74     36.60 o 
   4   2  11       55.90       57.91     15.44 o 
   5   2  11     1219.37     1139.78     83.37 o 
   6   2  11      365.63      354.82     18.89 o 
   7   2  11       74.13       79.39     21.95 o 
   8   2  11       46.04       45.95     18.98 o 
   9   2  11        7.75        3.81     15.61 o 
 -11   3  11        5.78        2.72     20.94 o 
 -10   3  11       56.01       51.93     32.08 o 
  -9   3  11       66.78       53.02     90.54 o 
  -8   3  11      106.70      123.44     40.28 o 
  -7   3  11       59.66       56.28     11.03 o 
  -6   3  11      229.36      200.39     40.47 o 
  -5   3  11      871.97      849.67     49.58 o 
  -4   3  11      676.52      758.58     31.44 o 
  -3   3  11      238.31      222.41     22.03 o 
  -2   3  11     1039.61     1178.93     16.99 o 
  -1   3  11      388.24      697.90     22.33 o 
   0   3  11      127.26      141.93     32.05 o 
   1   3  11      873.73     1024.23     32.14 o 
   2   3  11     1809.96     1539.11     48.84 o 
   3   3  11     1011.10     1256.11     27.93 o 
   4   3  11     1278.09     1246.05     53.34 o 
   5   3  11     1275.18     1239.46     55.55 o 
   6   3  11      122.97      126.97     17.02 o 
   7   3  11      135.35      148.18     15.37 o 
   8   3  11      173.51      160.42     23.74 o 
   9   3  11      139.10      129.15     29.64 o 
 -10   4  11        8.20       23.11     37.52 o 
  -9   4  11       20.40       20.66      9.91 o 
  -8   4  11        0.38       -2.31     15.48 o 
  -7   4  11        0.07       -2.58     10.09 o 
  -6   4  11     1185.87     1472.57     55.10 o 
  -5   4  11      709.69      600.83     46.10 o 
  -4   4  11     1396.11     1445.11     43.78 o 
  -3   4  11       73.58       56.83     16.41 o 
  -2   4  11      111.09      117.56     21.05 o 
  -1   4  11      580.25      731.81     27.21 o 
   0   4  11     4657.67     4024.29     74.43 o 
   1   4  11     2593.30     2367.65     49.56 o 
   2   4  11     1365.28     1462.24     26.89 o 
   3   4  11      502.31      480.79     23.75 o 
   4   4  11        4.38       34.66     15.20 o 
   5   4  11       12.88       21.21     17.83 o 
   6   4  11      580.79      557.65     33.05 o 
   7   4  11      439.59      422.79     41.50 o 
   8   4  11       32.44       33.71     17.62 o 
 -10   5  11      292.96      304.25     63.08 o 
  -9   5  11      530.94      507.62    140.30 o 
  -8   5  11     1259.62     1166.79     73.46 o 
  -7   5  11     2180.52     1967.42    102.23 o 
  -6   5  11     2112.95     2111.52     92.53 o 
  -5   5  11     3373.69     3255.92    159.24 o 
  -4   5  11     4807.90     5454.07   1101.30 o 
  -3   5  11     6428.23     5788.70    149.67 o 
  -2   5  11     5173.87     6572.36    106.15 o 
  -1   5  11     2408.17     2264.60     77.29 o 
   0   5  11     2503.29     2426.59    100.76 o 
   1   5  11     1976.62     1955.79     50.47 o 
   2   5  11     1416.37     1257.51     30.10 o 
   3   5  11       41.45       39.42     19.37 o 
   4   5  11      764.40      703.48     53.45 o 
   5   5  11      686.32      726.45     75.12 o 
   6   5  11       52.92       68.52     30.72 o 
   7   5  11       48.41       49.85     17.51 o 
   8   5  11        9.46        9.52      9.10 o 
 -10   6  11       87.68      111.48     43.23 o 
  -9   6  11       16.69       39.70     29.91 o 
  -8   6  11       16.39       23.69     19.66 o 
  -7   6  11       63.80       64.17     18.61 o 
  -6   6  11       30.28       41.39     12.91 o 
  -5   6  11      206.53      244.70     19.79 o 
  -4   6  11     2466.91     2611.32     28.98 o 
  -3   6  11      986.17     1079.13     40.63 o 
  -2   6  11     1618.77     1376.20     49.41 o 
  -1   6  11     2864.03     2472.49     81.87 o 
   0   6  11     1892.92     1831.38     48.97 o 
   1   6  11     1620.45     1352.35     50.48 o 
   2   6  11     4849.93     4294.62     83.90 o 
   3   6  11     4961.24     4762.78     87.28 o 
   4   6  11       20.98       10.06     11.82 o 
   5   6  11       41.85       63.71     15.73 o 
   6   6  11       20.84       17.94     23.92 o 
   7   6  11       80.42       90.54     21.08 o 
   8   6  11       69.73       74.77     13.58 o 
 -10   7  11      195.73      200.66     24.47 o 
  -9   7  11       79.96       88.09     14.69 o 
  -8   7  11       19.97       54.65     34.84 o 
  -7   7  11       14.77       16.04     24.03 o 
  -6   7  11       54.40       49.76     10.54 o 
  -5   7  11        0.11       -2.55     12.62 o 
  -4   7  11      102.58      106.58     16.04 o 
  -3   7  11       83.30       70.10     11.47 o 
  -2   7  11      263.51      255.58     26.36 o 
  -1   7  11      116.37      122.08     36.47 o 
   0   7  11     1103.44     1004.03     44.16 o 
   1   7  11      628.42      771.39     43.59 o 
   2   7  11        4.16       28.82     33.22 o 
   3   7  11        4.70        2.18     29.61 o 
   4   7  11      643.19      589.46     62.31 o 
   5   7  11      682.98      628.89     75.69 o 
   6   7  11      648.26      619.37     78.12 o 
   7   7  11      334.59      330.62     28.92 o 
   8   7  11      175.56      149.43     29.57 o 
 -10   8  11       89.74       90.00     20.59 o 
  -9   8  11       64.51       64.98     14.90 o 
  -8   8  11        3.21        1.36     12.21 o 
  -7   8  11       31.72       32.63     18.30 o 
  -6   8  11      108.31      107.03      8.74 o 
  -5   8  11        1.87        0.93      2.16 o 
  -4   8  11       22.66       19.31      3.71 o 
  -3   8  11      269.28      234.70     47.30 o 
  -2   8  11       72.47       53.56     31.59 o 
  -1   8  11     2087.74     2173.24     74.30 o 
   0   8  11     2779.66     2474.76    110.72 o 
   1   8  11      850.49      671.88     66.82 o 
   2   8  11      181.13      167.21     29.97 o 
   3   8  11     1330.45     1407.32    103.59 o 
   4   8  11      956.06     1014.98     94.18 o 
   5   8  11       66.89       49.21     12.82 o 
   6   8  11      108.26      111.75     19.32 o 
   7   8  11      230.01      240.90     13.70 o 
   8   8  11        8.38        8.97     12.50 o 
  -9   9  11      479.03      482.88     45.31 o 
  -8   9  11     1119.01     1052.23     95.60 o 
  -7   9  11     1866.87     1868.18    130.78 o 
  -6   9  11     1308.42     1597.65    185.98 o 
  -5   9  11       48.27       67.70     16.78 o 
  -4   9  11      228.95      202.29     36.16 o 
  -3   9  11     1062.00     1285.78     78.07 o 
  -2   9  11      146.21      153.08     81.46 o 
  -1   9  11      451.31      666.05     57.97 o 
   0   9  11      489.93      622.41    127.73 o 
   1   9  11      734.56      626.61     51.59 o 
   2   9  11        1.28       -1.25     12.91 o 
   3   9  11      251.56      239.27     29.09 o 
   4   9  11       22.83       33.78     18.94 o 
   5   9  11        2.20       -0.82     17.70 o 
   6   9  11        4.10        5.98      8.93 o 
   7   9  11       53.06       61.99     13.66 o 
  -9  10  11       13.77       13.27     17.77 o 
  -8  10  11       49.05       50.21     23.83 o 
  -7  10  11       56.17       44.59     53.02 o 
  -6  10  11       89.68       93.53     19.03 o 
  -5  10  11      404.93      393.43     25.56 o 
  -4  10  11      704.23      631.27     43.40 o 
  -3  10  11        4.76        5.44     12.85 o 
  -2  10  11      487.91      463.58     49.61 o 
  -1  10  11        7.17        2.99     12.79 o 
   0  10  11     1716.05     1956.64    150.13 o 
   1  10  11     1214.79     1253.97     99.96 o 
   2  10  11     1280.38     1252.34    300.99 o 
   3  10  11      541.41      488.59    100.06 o 
   4  10  11       55.92       61.45     29.29 o 
   5  10  11      107.19       81.85     16.88 o 
   6  10  11      632.87      687.89     31.97 o 
   7  10  11       84.22      117.73     46.22 o 
  -9  11  11       44.19       35.89     37.25 o 
  -8  11  11        1.17        2.98     12.73 o 
  -7  11  11       24.69       48.13     74.50 o 
  -6  11  11      260.50      261.02     34.26 o 
  -5  11  11       37.92       39.06      5.46 o 
  -4  11  11        7.89        4.30      7.18 o 
  -3  11  11       67.07       79.93     15.04 o 
  -2  11  11       63.27       65.80     16.18 o 
  -1  11  11       73.91       91.59     11.57 o 
   0  11  11      637.75      683.04     66.36 o 
   1  11  11      131.18      126.43     96.79 o 
   2  11  11      362.04      340.95     62.54 o 
   3  11  11       55.17       51.12    120.99 o 
   4  11  11      499.67      445.91    135.13 o 
   5  11  11      272.81      236.55     46.24 o 
   6  11  11      224.53      209.90     43.23 o 
  -8  12  11        6.54        7.07     23.93 o 
  -7  12  11        8.39        7.61     27.19 o 
  -5  12  11      125.81      128.88     14.10 o 
  -4  12  11       40.52       47.58     12.25 o 
  -3  12  11        7.54        7.34      8.70 o 
  -2  12  11       55.02       40.14     21.88 o 
  -1  12  11      511.75      507.08     37.48 o 
   0  12  11      133.59      134.27     14.27 o 
   1  12  11      194.20      219.96     40.51 o 
   2  12  11        8.91        8.16     45.41 o 
   3  12  11       52.05       73.41     45.13 o 
   4  12  11        3.61        2.18     32.36 o 
   5  12  11      136.97      134.59     12.27 o 
   6  12  11      108.28      121.59     10.95 o 
  -7  13  11      164.97      155.25     69.33 o 
  -6  13  11       90.69       70.42     42.14 o 
  -5  13  11     1249.79     1130.26     93.53 o 
  -4  13  11     1962.59     1850.78     99.19 o 
  -3  13  11     1386.42     1468.77     92.49 o 
  -2  13  11     1157.79     1314.65    135.73 o 
  -1  13  11     1740.07     1729.19    136.73 o 
   0  13  11     2161.18     1877.42    303.43 o 
   1  13  11      383.66      629.98    220.51 o 
   2  13  11      140.73      134.86     72.60 o 
   3  13  11       16.94       42.96     58.73 o 
   4  13  11       33.10       26.65     22.02 o 
   5  13  11       19.36       19.03     15.09 o 
  -7  14  11        6.00        5.71     27.73 o 
  -6  14  11       28.92       19.03     42.69 o 
  -5  14  11        4.87       10.06     35.89 o 
  -4  14  11       34.75       33.07     25.40 o 
  -3  14  11       90.39      106.96     27.67 o 
  -2  14  11        2.36        2.99     11.77 o 
  -1  14  11      197.63      191.96     52.48 o 
   0  14  11        7.52       12.51     21.21 o 
   1  14  11       14.03        7.61     26.37 o 
   2  14  11       26.02       33.71     32.63 o 
   3  14  11        0.57       -0.82     24.47 o 
   4  14  11       21.53       18.76     29.36 o 
   5  14  11       10.23        8.70     17.67 o 
  -6  15  11        8.93        9.52     23.93 o 
  -5  15  11       92.08       88.37     54.65 o 
  -4  15  11      265.04      270.53    193.86 o 
  -3  15  11       11.55        7.61     23.87 o 
  -2  15  11        1.64        6.25     22.39 o 
  -1  15  11      379.20      430.41     78.03 o 
   0  15  11      201.86      210.17     49.21 o 
   1  15  11       34.32       29.09     41.87 o 
   2  15  11        4.54       10.60     27.46 o 
   3  15  11       67.02       64.98     22.57 o 
   4  15  11        8.94        8.16     30.18 o 
  -5  16  11       86.43       84.02     30.18 o 
  -4  16  11        1.63        1.90     44.59 o 
  -3  16  11      176.36      163.63     31.60 o 
  -2  16  11        9.73        4.35     19.02 o 
  -1  16  11       83.81       81.02     46.22 o 
   0  16  11       11.54       10.33     33.17 o 
   1  16  11       55.59       67.70     36.16 o 
   2  16  11       38.55       37.79     26.92 o 
  -2  17  11        9.62        6.61     17.53 o 
  -1  17  11        0.92       19.38     28.29 o 
   0  17  11      278.67      268.63     65.80 o 
 -11   0  12        3.59        0.00     20.94 o 
 -10   0  12       34.64       33.17     60.09 o 
  -9   0  12      171.98      170.75     32.76 o 
  -8   0  12        0.08        1.09      5.60 o 
  -7   0  12      626.71      599.80     17.03 o 
  -6   0  12      565.44      578.86     15.66 o 
  -5   0  12       52.55       40.78     24.47 o 
  -4   0  12        1.31       -1.17      7.83 o 
  -3   0  12     1044.05     1034.55     23.89 o 
  -2   0  12     3309.71     2953.58     44.37 o 
  -1   0  12     5195.53     5075.16     56.05 o 
   0   0  12      172.28      208.27     18.65 o 
   1   0  12       71.10       74.77      8.31 o 
   2   0  12      152.58      166.94     21.84 o 
   3   0  12      163.63      167.21     35.08 o 
   4   0  12     4400.83     4217.94     97.43 o 
   5   0  12      301.12      224.31     64.53 o 
   6   0  12      178.25      157.43     26.92 o 
   7   0  12      813.27      793.11     54.65 o 
 -11   1  12      125.49      137.03     18.49 o 
 -10   1  12       92.11      101.14     18.04 o 
  -9   1  12      497.12      493.21     12.82 o 
  -8   1  12      553.31      532.37     20.81 o 
  -7   1  12      558.57      484.79     23.64 o 
  -6   1  12      469.99      435.57     33.71 o 
  -5   1  12       68.04       66.58     15.58 o 
  -4   1  12      103.18       99.78      6.04 o 
  -3   1  12       45.43       53.90      8.97 o 
  -2   1  12     1667.86     1450.82     13.44 o 
  -1   1  12        5.85        5.44      9.72 o 
   0   1  12     1187.40     1368.80     40.05 o 
   1   1  12      819.02      937.76     19.73 o 
   2   1  12      732.60     1065.55     26.93 o 
   3   1  12      985.65     1021.76     39.18 o 
   4   1  12      457.07      426.78     69.52 o 
   5   1  12     1587.64     1610.16     78.44 o 
   6   1  12     1553.30     1510.52     75.36 o 
   7   1  12      892.67      835.53     87.23 o 
   8   1  12       88.52       93.53     21.27 o 
 -11   2  12        3.64        6.53     17.67 o 
 -10   2  12       88.04      109.30     39.15 o 
  -9   2  12      550.67      513.06     76.66 o 
  -8   2  12      831.12      818.74     50.84 o 
  -7   2  12      456.05      435.85     28.01 o 
  -6   2  12     3394.02     3070.58     73.00 o 
  -5   2  12    10052.46    12711.66    164.64 o 
  -4   2  12     5063.91     4235.28    102.22 o 
  -3   2  12     6650.20     9438.23     92.80 o 
  -2   2  12     8678.71    10017.88    107.25 o 
  -1   2  12     5188.21     7879.51     88.62 o 
   0   2  12     2115.43     1918.05     70.68 o 
   1   2  12     2725.40     2808.93     59.15 o 
   2   2  12     1101.20     1316.55     31.52 o 
   3   2  12       88.19       54.38     35.38 o 
   4   2  12     1446.64     1667.07     60.04 o 
   5   2  12      280.86      233.33     62.09 o 
   6   2  12       13.04       51.12     29.52 o 
   7   2  12       63.95       68.79     23.71 o 
   8   2  12       87.89      114.47     39.78 o 
 -10   3  12       44.23       50.57     29.64 o 
  -9   3  12      121.39      115.01     16.65 o 
  -8   3  12      190.43      172.65     12.77 o 
  -7   3  12      583.70      551.13     28.30 o 
  -6   3  12     1483.03     1382.31     54.08 o 
  -5   3  12      383.95      341.50     44.62 o 
  -4   3  12      149.20      158.44      9.73 o 
  -3   3  12      516.92      506.81     20.24 o 
  -2   3  12      207.28      170.21     14.24 o 
  -1   3  12     1731.79     1643.60     25.68 o 
   0   3  12      268.06      280.59     29.26 o 
   1   3  12      793.61      832.27     23.80 o 
   2   3  12     4411.09     4225.35     64.32 o 
   3   3  12     4757.79     4370.82    110.22 o 
   4   3  12      140.17      116.10     26.24 o 
   5   3  12       45.89       49.79      8.34 o 
   6   3  12      157.89      150.39     11.99 o 
   7   3  12       82.38       70.69     16.53 o 
   8   3  12       38.46       56.63     28.71 o 
 -10   4  12        3.26        2.45     25.56 o 
  -9   4  12       73.88       64.17     39.59 o 
  -8   4  12      119.19      100.60     50.75 o 
  -7   4  12      207.24      174.90     58.63 o 
  -6   4  12        8.87       38.88     45.90 o 
  -5   4  12       14.33       15.50      9.66 o 
  -4   4  12       46.96       33.44     15.12 o 
  -3   4  12       94.52      105.77      7.75 o 
  -2   4  12       99.81       96.52     21.50 o 
  -1   4  12      187.25      189.24     12.47 o 
   0   4  12        7.26        2.39      8.35 o 
   1   4  12       86.07       84.27     10.15 o 
   2   4  12      175.92      138.39     30.37 o 
   3   4  12      394.46      374.94     21.95 o 
   4   4  12        7.85        7.91     13.68 o 
   5   4  12      286.58      266.78     41.91 o 
   6   4  12       36.96       24.67     18.41 o 
   7   4  12       21.79       13.17     22.22 o 
   8   4  12       28.36       25.56     20.39 o 
 -10   5  12      144.62      147.09     14.08 o 
  -9   5  12      103.38       98.43     16.20 o 
  -8   5  12       82.31       76.67     20.01 o 
  -7   5  12       32.83       34.80     12.11 o 
  -6   5  12      554.49      558.20     30.18 o 
  -5   5  12     1605.04     1839.90     71.38 o 
  -4   5  12       15.46       21.75     44.27 o 
  -3   5  12       55.75       68.52     18.03 o 
  -2   5  12     1665.19     1897.46     25.97 o 
  -1   5  12      424.02      373.85     21.91 o 
   0   5  12      942.71     1274.52     39.80 o 
   1   5  12      857.34     1095.46     31.65 o 
   2   5  12      149.91      152.61     10.83 o 
   3   5  12       52.36       51.12     23.00 o 
   4   5  12       49.21       75.43     15.44 o 
   5   5  12      136.37      140.84     18.45 o 
   6   5  12       39.18       40.51     23.37 o 
   7   5  12       97.41       97.27     22.54 o 
   8   5  12        3.13        2.99      8.25 o 
 -10   6  12       50.73       67.55     24.12 o 
  -9   6  12      302.15      295.00     37.96 o 
  -8   6  12      415.87      372.13     74.88 o 
  -7   6  12     1687.65     1546.53     96.04 o 
  -6   6  12      707.12      657.86     51.79 o 
  -5   6  12      268.58      243.34     82.42 o 
  -4   6  12      711.44      652.82     67.17 o 
  -3   6  12     2380.60     2451.84     52.66 o 
  -2   6  12     2455.83     2333.05     61.85 o 
  -1   6  12     2242.54     2189.56     80.96 o 
   0   6  12     2055.22     1841.81     74.74 o 
   1   6  12     1383.92     1490.79     59.11 o 
   2   6  12      454.89      403.49     45.37 o 
   3   6  12      892.09     1159.08     88.28 o 
   4   6  12      891.59      962.77     81.28 o 
   5   6  12      879.10      907.23     87.84 o 
   6   6  12        4.65        2.99     17.53 o 
   7   6  12       51.94       48.84     19.96 o 
   8   6  12       17.28       11.15     14.48 o 
 -10   7  12        6.11        5.71     16.05 o 
  -9   7  12        8.46        4.89     18.99 o 
  -8   7  12       47.60       70.51     24.45 o 
  -7   7  12       49.46       41.06     14.90 o 
  -6   7  12       48.96       65.25     26.00 o 
  -5   7  12      151.73      125.34     58.07 o 
  -4   7  12      191.43      187.11     20.92 o 
  -3   7  12       29.59       63.62     14.47 o 
  -2   7  12      354.71      351.83     30.11 o 
  -1   7  12        1.32       42.96     20.44 o 
   0   7  12       93.26       82.17     11.64 o 
   1   7  12       70.66       63.37     11.73 o 
   2   7  12      280.68      236.28     75.10 o 
   3   7  12     1082.82      996.22     66.41 o 
   4   7  12        0.06       -1.49     16.82 o 
   5   7  12       44.26       41.87     14.13 o 
   6   7  12       24.07       15.50     12.93 o 
   7   7  12        1.79        3.38     11.32 o 
   8   7  12        2.21        1.63     12.54 o 
  -9   8  12      210.01      190.95     36.31 o 
  -8   8  12      301.03      277.06     57.60 o 
  -7   8  12      149.67      151.72     60.15 o 
  -6   8  12      130.33      159.60     45.81 o 
  -5   8  12      782.38      749.14     74.21 o 
  -4   8  12      250.34      238.72     27.01 o 
  -3   8  12      564.99      584.84     46.80 o 
  -2   8  12       68.57       59.82     44.29 o 
  -1   8  12     1800.69     1900.81     59.99 o 
   0   8  12      120.42      130.89     63.57 o 
   1   8  12      141.55      146.01     14.58 o 
   2   8  12        2.30       45.68     20.79 o 
   3   8  12        4.34       13.32     12.75 o 
   4   8  12       70.05       66.61     51.75 o 
   5   8  12      108.85      140.57     50.36 o 
   6   8  12      192.74      201.80     29.25 o 
   7   8  12       46.08       40.44     29.98 o 
  -9   9  12        0.50       -2.72     14.79 o 
  -8   9  12       34.88       31.54     17.28 o 
  -7   9  12      301.82      368.96     76.67 o 
  -6   9  12       68.73       65.80     37.25 o 
  -5   9  12      362.05      343.43     18.37 o 
  -4   9  12      195.32      166.13     19.33 o 
  -3   9  12      429.13      413.55     54.37 o 
  -2   9  12      246.33      246.61     22.57 o 
  -1   9  12      227.83      228.77     47.10 o 
   0   9  12      335.25      558.20     73.68 o 
   1   9  12     1231.65     1215.80     99.90 o 
   2   9  12     1208.81     1173.49    120.45 o 
   3   9  12       96.36      112.02     39.42 o 
   4   9  12        0.58        0.82     11.52 o 
   5   9  12       35.32       35.35     12.47 o 
   6   9  12      330.82      355.90     23.74 o 
   7   9  12       31.42       30.23     13.17 o 
  -9  10  12       36.47       33.71     23.92 o 
  -8  10  12        9.74       15.90     14.52 o 
  -7  10  12      117.20      129.97     28.55 o 
  -6  10  12        7.86        1.63     28.82 o 
  -5  10  12      236.92      244.43      6.15 o 
  -4  10  12       66.72       67.70      4.62 o 
  -3  10  12       28.41       26.10     13.02 o 
  -2  10  12      802.08      803.17     38.21 o 
  -1  10  12      204.18      168.85     51.53 o 
   0  10  12      105.45       98.53     41.38 o 
   1  10  12       10.73        8.34     15.42 o 
   2  10  12      191.95      157.43     66.61 o 
   3  10  12      612.29      611.49    169.93 o 
   4  10  12      182.64      163.95     59.31 o 
   5  10  12      100.94      107.13     27.04 o 
   6  10  12      123.82      135.67     39.58 o 
   7  10  12      142.31      131.52     22.89 o 
  -8  11  12      104.54       94.89     23.46 o 
  -7  11  12       48.17       45.41     29.64 o 
  -6  11  12        0.31        1.09     21.48 o 
  -5  11  12        9.12        8.43      8.75 o 
  -4  11  12        1.80        4.35      6.25 o 
  -3  11  12        0.10        0.83      6.70 o 
  -2  11  12       50.43       74.77     10.97 o 
  -1  11  12       20.59       14.95     15.63 o 
   0  11  12      204.08      171.02     39.85 o 
   1  11  12      365.55      349.38     68.79 o 
   2  11  12      115.75      119.63     27.46 o 
   3  11  12      201.00      197.94     25.56 o 
   4  11  12      125.89       93.53     20.25 o 
   5  11  12      319.58      311.99     18.35 o 
   6  11  12      123.02      126.11     11.26 o 
  -8  12  12      291.67      280.59     43.77 o 
  -7  12  12      386.90      395.88    131.32 o 
  -6  12  12      767.44      699.04    181.35 o 
  -5  12  12      578.25      534.81    203.92 o 
  -4  12  12     2992.92     2756.73    215.67 o 
  -3  12  12     1391.46     1600.78     93.14 o 
  -2  12  12     1221.18     1244.46    160.79 o 
  -1  12  12      246.40      495.03    204.87 o 
   0  12  12     1570.48     1371.16    322.19 o 
   1  12  12     1593.41     1696.61    285.76 o 
   2  12  12      629.83      839.61    172.38 o 
   3  12  12      478.40      453.25    153.08 o 
   4  12  12        7.93        2.18     35.62 o 
   5  12  12        2.45        0.27     17.98 o 
   6  12  12        0.72       -0.76     12.48 o 
  -7  13  12      131.40      127.52     45.13 o 
  -6  13  12       19.92       10.60     19.85 o 
  -5  13  12       35.16       32.90     22.57 o 
  -4  13  12       13.14       16.04     13.47 o 
  -3  13  12        7.83        5.72     15.38 o 
  -2  13  12       65.72       68.52     23.08 o 
  -1  13  12      302.02      240.35    157.97 o 
   0  13  12      125.01      109.57     95.98 o 
   1  13  12      463.83      404.58     79.39 o 
   2  13  12      147.94      141.93     87.28 o 
   3  13  12       83.70       81.02     42.42 o 
   4  13  12      105.81       82.93     30.72 o 
   5  13  12      785.25      834.71     30.59 o 
  -6  14  12       47.01       43.77     41.87 o 
  -5  14  12       60.86       71.78     23.93 o 
  -4  14  12       31.62       32.90     28.01 o 
  -3  14  12      302.51      321.02     48.69 o 
  -2  14  12      715.37      659.61    102.50 o 
  -1  14  12      201.52      202.29     56.01 o 
   0  14  12        0.74       -2.45     20.39 o 
   1  14  12        0.03        1.36     28.55 o 
   2  14  12        0.34       -0.54     24.20 o 
   4  14  12       33.63       28.28     32.63 o 
  -5  15  12        1.33        5.98     28.55 o 
  -4  15  12        3.83       -1.63     47.31 o 
  -3  15  12      101.55      141.11     28.86 o 
  -2  15  12       50.26       47.31     28.82 o 
  -1  15  12      253.55      280.87     70.69 o 
   0  15  12       96.87       80.75     72.87 o 
   1  15  12      335.56      329.53    106.31 o 
   2  15  12      280.12      261.02    109.30 o 
   3  15  12      118.07      135.67     57.37 o 
  -4  16  12      641.23      604.42    184.62 o 
  -3  16  12      491.67      429.59    230.02 o 
  -2  16  12      377.24      345.76     71.93 o 
  -1  16  12      768.19      952.99    171.29 o 
   0  16  12      778.29     1139.23    261.29 o 
   1  16  12      672.94      600.07    206.91 o 
  -2  17  12      101.15      109.57     42.69 o 
  -1  17  12       44.62       42.69     29.36 o 
 -10   1  13       32.27       27.46     19.14 o 
  -9   1  13      330.77      297.06     88.29 o 
  -8   1  13      133.67      119.36     35.72 o 
  -7   1  13       24.92       28.12     13.18 o 
  -6   1  13       54.34       45.41     35.68 o 
  -5   1  13     1065.83     1355.39     51.24 o 
  -4   1  13     1416.68     1569.10     37.65 o 
  -3   1  13     1679.83     1599.55     36.41 o 
  -2   1  13     6467.24     5410.78     73.03 o 
  -1   1  13     1008.35     1190.22     26.06 o 
   0   1  13       96.41      111.75     24.40 o 
   1   1  13     1084.99     1050.60     32.96 o 
   2   1  13     1840.09     1676.49     34.16 o 
   3   1  13      298.76      450.19     55.55 o 
   4   1  13      194.86      207.82     65.33 o 
   5   1  13     1518.62     1675.13     81.98 o 
   6   1  13      167.25      143.83     46.18 o 
   7   1  13      196.38      210.17     43.23 o 
   8   1  13       93.38       95.43     41.97 o 
 -10   2  13       17.01       16.31     26.10 o 
  -9   2  13      392.08      394.25     10.97 o 
  -8   2  13      162.35      142.47     11.74 o 
  -7   2  13      770.41      703.62     41.79 o 
  -6   2  13      145.23      147.64     29.63 o 
  -5   2  13      443.69      425.24     25.71 o 
  -4   2  13       23.08       18.49      7.50 o 
  -3   2  13        0.24       -1.90      3.95 o 
  -2   2  13       30.06       40.08     16.16 o 
  -1   2  13       32.74       33.71      9.82 o 
   0   2  13        7.55       15.19     20.48 o 
   1   2  13      124.94      113.11     23.52 o 
   2   2  13       67.19      100.87     18.66 o 
   3   2  13        4.22        3.84     10.47 o 
   4   2  13      932.09     1044.76     61.23 o 
   5   2  13      413.16      424.97     35.34 o 
   6   2  13        2.77       -1.09     14.64 o 
   7   2  13        2.54        2.99     19.67 o 
   8   2  13       58.13       60.09     11.29 o 
 -10   3  13      344.58      332.80     50.03 o 
  -9   3  13      553.46      493.21     59.69 o 
  -8   3  13      390.97      362.98     46.66 o 
  -7   3  13      107.29      116.91     19.56 o 
  -6   3  13      111.88       92.17     41.92 o 
  -5   3  13       50.22       59.54     35.14 o 
  -4   3  13        0.52       -1.36      7.51 o 
  -3   3  13       27.88       29.37      6.71 o 
  -2   3  13      276.19      574.51     18.90 o 
  -1   3  13      653.48      571.19     22.50 o 
   0   3  13      577.70      529.38     21.63 o 
   1   3  13      298.85      296.64     40.68 o 
   2   3  13       89.13      128.61     16.52 o 
   3   3  13       74.37       93.26     29.12 o 
   4   3  13       10.18       28.64     19.05 o 
   5   3  13       60.42       57.10      7.71 o 
   6   3  13       10.57       10.88      7.38 o 
   7   3  13       13.31        7.50     13.71 o 
   8   3  13       34.64       37.25     18.49 o 
 -10   4  13       30.45       26.65     26.65 o 
  -9   4  13      587.93      605.23     34.86 o 
  -8   4  13      252.77      243.07     10.49 o 
  -7   4  13       23.12       19.30      9.23 o 
  -6   4  13      547.60      504.26     55.78 o 
  -5   4  13      111.86       99.78     38.50 o 
  -4   4  13     1258.76     1034.01     50.86 o 
  -3   4  13       56.47       41.06     29.33 o 
  -2   4  13      569.04      531.55     24.49 o 
  -1   4  13       51.25       74.77     19.66 o 
   0   4  13      206.88      165.31     41.46 o 
   1   4  13     1310.57     1473.39     28.27 o 
   2   4  13      916.73      860.81     26.78 o 
   3   4  13       29.64       57.64     23.57 o 
   4   4  13        4.68        2.45     10.16 o 
   5   4  13       54.07       57.83     17.19 o 
   6   4  13       43.02       35.89     14.08 o 
   7   4  13      125.88      126.38     17.33 o 
   8   4  13       38.20       36.98     14.14 o 
 -10   5  13      106.52      137.85     61.72 o 
  -9   5  13      383.78      408.93     67.54 o 
  -8   5  13      105.46      103.59     48.21 o 
  -7   5  13      331.23      392.12    112.43 o 
  -6   5  13     4979.62     4944.34     83.62 o 
  -5   5  13     1724.87     1765.95     71.05 o 
  -4   5  13      707.74      753.42     54.11 o 
  -3   5  13     3981.89     3456.04     93.90 o 
  -2   5  13     8917.34    11590.35     81.17 o 
  -1   5  13     7777.87     8919.38    115.64 o 
   0   5  13     3702.62     3513.13    101.70 o 
   1   5  13     3020.39     2815.18     95.81 o 
   2   5  13      689.10      868.48     40.67 o 
   3   5  13     1270.12     1512.22     44.15 o 
   4   5  13     1430.60     1618.94     64.14 o 
   5   5  13      564.29      517.41     67.28 o 
   6   5  13      297.56      286.03     28.87 o 
   7   5  13       14.30       14.22     14.21 o 
   8   5  13       45.70       78.31     45.95 o 
 -10   6  13      117.79      110.66     26.37 o 
  -9   6  13       45.12       54.38     19.49 o 
  -8   6  13      100.07      112.29     12.76 o 
  -7   6  13       87.08       73.14     20.51 o 
  -6   6  13       97.07      120.18     24.47 o 
  -5   6  13      238.57      214.33     17.66 o 
  -4   6  13       83.76      102.49      8.74 o 
  -3   6  13      593.30      864.50     50.44 o 
  -2   6  13       13.07       46.49     25.28 o 
  -1   6  13       18.73       17.34     10.17 o 
   0   6  13       38.93       56.01     19.85 o 
   1   6  13        0.28        1.09      6.69 o 
   2   6  13       13.57       26.10     30.49 o 
   3   6  13       38.78       36.16     51.60 o 
   4   6  13       29.64       58.00     15.72 o 
   5   6  13       95.36       85.11     13.62 o 
   6   6  13      128.69      134.46     14.18 o 
   7   6  13       68.05       65.22     11.77 o 
 -10   7  13       37.89       34.26     19.85 o 
  -9   7  13       43.15       31.28     14.63 o 
  -8   7  13      130.57      140.57     38.45 o 
  -7   7  13      172.13      164.22     55.88 o 
  -6   7  13        4.37       43.77     27.85 o 
  -5   7  13      120.06      121.84      8.25 o 
  -4   7  13       15.60       15.23      5.48 o 
  -3   7  13       10.45       10.88      6.16 o 
  -2   7  13        0.47        0.48      7.88 o 
  -1   7  13      193.69      210.45     27.17 o 
   0   7  13      311.34      429.60    131.63 o 
   1   7  13     1434.11     1235.24    124.12 o 
   2   7  13       14.90       32.96     34.15 o 
   3   7  13      192.24      190.33     28.10 o 
   4   7  13       33.17       44.32     37.28 o 
   5   7  13       32.18       38.42      8.75 o 
   6   7  13        2.59        5.08     10.11 o 
   7   7  13       49.55       37.25     17.63 o 
  -9   8  13      250.23      244.43     16.81 o 
  -8   8  13      585.69      629.16     31.87 o 
  -7   8  13     1393.38     1323.58     92.03 o 
  -6   8  13      586.05      523.39     93.87 o 
  -5   8  13      764.94      811.06    108.09 o 
  -4   8  13      541.38      726.61     76.29 o 
  -3   8  13      406.03      346.63     34.21 o 
  -2   8  13      103.86      109.03     14.86 o 
  -1   8  13       21.82       12.78     11.97 o 
   0   8  13       11.61        9.12     11.80 o 
   1   8  13        2.75        2.99     12.73 o 
   2   8  13       68.14       56.01     22.84 o 
   3   8  13        2.70        0.44     10.02 o 
   4   8  13       15.58       16.86     15.56 o 
   5   8  13       15.81       26.19     19.85 o 
   6   8  13      176.74      171.56     12.73 o 
   7   8  13      212.50      211.76     24.99 o 
  -9   9  13       18.19       34.79     22.67 o 
  -8   9  13       31.29       34.26     25.74 o 
  -7   9  13      171.79      165.31     69.33 o 
  -6   9  13      634.01      570.98    131.05 o 
  -5   9  13     1794.79     1776.91     54.10 o 
  -4   9  13      315.26      333.26     57.80 o 
  -3   9  13      773.97      684.19     69.53 o 
  -2   9  13      712.53      954.89     92.66 o 
  -1   9  13      665.09      747.62     66.04 o 
   0   9  13     1313.25     1201.84    124.59 o 
   1   9  13     1877.09     1651.60    120.70 o 
   2   9  13     2822.08     2661.84    192.77 o 
   3   9  13      509.14      779.79    167.93 o 
   4   9  13      676.84      614.21     72.13 o 
   5   9  13      334.82      286.03     72.39 o 
   6   9  13      578.03      549.60     79.36 o 
   7   9  13       98.24       87.28     53.56 o 
  -9  10  13      260.63      264.82     14.41 o 
  -8  10  13      327.00      314.04     24.84 o 
  -7  10  13      281.15      254.49     75.86 o 
  -6  10  13      491.33      460.86    112.02 o 
  -5  10  13      390.11      347.52     26.11 o 
  -4  10  13      179.75      200.32     11.66 o 
  -3  10  13      252.86      222.95     56.13 o 
  -2  10  13      449.96      422.62     63.27 o 
  -1  10  13       38.46       38.88      9.35 o 
   0  10  13        0.79        2.72     14.38 o 
   1  10  13       18.69       11.96     39.97 o 
   2  10  13      187.65      228.66     70.15 o 
   3  10  13      450.54      397.78     48.94 o 
   4  10  13       93.66      104.68     34.12 o 
   5  10  13      251.66      224.86     33.73 o 
   6  10  13      193.61      208.27     28.54 o 
  -8  11  13      175.81      183.52     31.52 o 
  -7  11  13      335.00      325.18     97.88 o 
  -6  11  13      320.19      279.51    140.57 o 
  -5  11  13      187.68      169.66     57.64 o 
  -4  11  13      346.97      359.17     37.02 o 
  -3  11  13        0.82       -0.27     11.32 o 
  -2  11  13      148.66      178.13     12.64 o 
  -1  11  13      153.85      176.73     34.20 o 
   0  11  13      192.26      204.19     35.72 o 
   1  11  13       52.81       59.27     65.25 o 
   2  11  13        5.30       -2.72     20.66 o 
   3  11  13      402.98      374.13     81.84 o 
   4  11  13       58.25       60.04     20.34 o 
   5  11  13      246.10      259.66     12.76 o 
   6  11  13       52.41       71.51     17.67 o 
  -8  12  13        0.36       -0.54     21.21 o 
  -7  12  13        1.52        1.90     37.79 o 
  -6  12  13       21.13       12.78     33.44 o 
  -5  12  13      228.06      236.55     38.07 o 
  -4  12  13      265.35      254.76     59.40 o 
  -3  12  13       10.19        6.53     18.51 o 
  -2  12  13        6.38       11.35     19.58 o 
  -1  12  13      254.24      272.17     36.81 o 
   0  12  13       46.77       30.45     62.81 o 
   1  12  13       53.46       58.73     33.44 o 
   2  12  13       56.44       54.11     47.58 o 
   4  12  13      132.95      137.03     17.90 o 
   5  12  13        0.15        0.00     12.14 o 
  -7  13  13       12.33        8.16     28.01 o 
  -6  13  13      154.42      159.87     98.70 o 
  -5  13  13      491.69      431.77    162.59 o 
  -4  13  13      187.75      191.96     87.28 o 
  -3  13  13       84.23       71.70     31.38 o 
  -2  13  13        2.55        0.82     47.04 o 
  -1  13  13      515.78      452.70    191.41 o 
   0  13  13      409.24      377.12    168.85 o 
   1  13  13      934.84      853.74    189.51 o 
   2  13  13      487.73      462.76    106.85 o 
   3  13  13      312.50      332.53     91.63 o 
   4  13  13       28.50       20.39     26.10 o 
  -6  14  13       56.81       56.01     34.53 o 
  -5  14  13      139.36      115.83     58.73 o 
  -4  14  13        3.69        3.81     36.43 o 
  -3  14  13       43.48       45.73     22.01 o 
  -2  14  13       14.69        8.16     28.55 o 
  -1  14  13      190.21      161.50     69.33 o 
   0  14  13       63.58       56.28     39.70 o 
   1  14  13        1.24        1.90     30.45 o 
   2  14  13        0.01       -2.45     24.74 o 
   3  14  13       17.13       16.59     22.57 o 
  -5  15  13      208.69      200.93     87.82 o 
  -4  15  13      208.81      213.98    127.52 o 
  -3  15  13      272.93      307.78    106.58 o 
  -2  15  13        1.41       -0.27     18.14 o 
  -1  15  13      125.02      135.95     64.17 o 
   0  15  13      596.41      587.29     63.89 o 
   1  15  13       98.22      120.99     72.60 o 
   2  15  13       53.66       38.61     38.34 o 
  -3  16  13        1.68       -0.27     29.36 o 
  -2  16  13      123.86      129.69     19.65 o 
  -1  16  13        3.49       -0.54     27.46 o 
   0  16  13       22.78       13.32     26.92 o 
 -10   0  14      424.04      435.30     41.33 o 
  -9   0  14      587.53      566.08     79.94 o 
  -8   0  14      662.61      613.66    117.73 o 
  -7   0  14      959.20      893.17     74.50 o 
  -6   0  14     3017.95     2846.72     74.38 o 
  -5   0  14      702.88      559.83     57.67 o 
  -4   0  14      974.27      864.35     26.05 o 
  -3   0  14     1904.90     1726.79     35.60 o 
  -2   0  14     1640.52     1747.73     44.02 o 
  -1   0  14      667.57      750.97     34.48 o 
   0   0  14       23.84       41.60     24.73 o 
   1   0  14      275.50      270.26     46.71 o 
   2   0  14      190.43      205.55     18.41 o 
   3   0  14      708.62      692.24     91.90 o 
   4   0  14       14.16       12.24     18.76 o 
   5   0  14      282.00      290.11     26.10 o 
   6   0  14      325.47      347.48     18.49 o 
   7   0  14       15.96       33.44     28.55 o 
 -10   1  14      128.11      136.97     12.60 o 
  -9   1  14       80.54       76.95     13.70 o 
  -8   1  14      293.14      276.59     22.10 o 
  -7   1  14      532.16      566.63     15.09 o 
  -6   1  14      431.33      431.08     43.54 o 
  -5   1  14     2193.93     2354.32     43.63 o 
  -4   1  14     3756.46     3538.55     97.42 o 
  -3   1  14     4311.13     4147.95     45.94 o 
  -2   1  14      743.02      935.37     28.51 o 
  -1   1  14      436.98      433.31     18.79 o 
   0   1  14      870.44     1115.85     34.99 o 
   1   1  14      664.52      650.10     23.15 o 
   2   1  14      191.33      141.89     38.81 o 
   3   1  14      218.98      206.91     31.89 o 
   4   1  14        1.00       -1.63     12.68 o 
   5   1  14       24.55       14.11     19.65 o 
   6   1  14      225.03      219.42     29.79 o 
   7   1  14       55.73       62.75     22.60 o 
   8   1  14       45.87       42.69     32.63 o 
 -10   2  14        1.59        0.82     67.16 o 
  -9   2  14       13.23       13.32     35.62 o 
  -8   2  14      155.68      142.28      6.09 o 
  -7   2  14       56.97       68.79      7.63 o 
  -6   2  14        0.98        2.32      6.51 o 
  -5   2  14      692.62      625.35     39.15 o 
  -4   2  14      108.02      125.61     27.63 o 
  -3   2  14      530.68      604.42     28.47 o 
  -2   2  14      761.37      831.30     32.81 o 
  -1   2  14     2110.35     2131.17     43.73 o 
   0   2  14     1382.94     1222.16     51.17 o 
   1   2  14     4390.91     3570.23     81.46 o 
   2   2  14     5960.42     5512.79    105.71 o 
   3   2  14     1137.10     1034.55     55.27 o 
   4   2  14     1015.80      883.96     46.92 o 
   5   2  14     1484.30     1484.23     90.81 o 
   6   2  14     1681.44     1636.63     85.06 o 
   7   2  14      221.85      249.33     39.72 o 
 -10   3  14       32.11       34.26     33.44 o 
  -9   3  14        0.94        1.90     11.41 o 
  -8   3  14       49.86       42.69      7.15 o 
  -7   3  14      634.40      623.72     61.98 o 
  -6   3  14      616.51      623.43    174.01 o 
  -5   3  14       85.41       67.70     19.33 o 
  -4   3  14      180.98      177.55     27.32 o 
  -3   3  14      482.56      420.07     19.01 o 
  -2   3  14     1347.07     1504.11     34.22 o 
  -1   3  14      487.45      490.50     35.96 o 
   0   3  14     2837.67     2580.87     48.42 o 
   1   3  14      762.87      674.51     44.90 o 
   2   3  14       17.83       17.52     10.33 o 
   3   3  14      524.05      519.32     16.62 o 
   4   3  14      229.52      245.52     19.68 o 
   5   3  14        5.57        4.35      9.28 o 
   6   3  14        0.58       -0.82     16.27 o 
   7   3  14        1.12        2.18     19.53 o 
 -10   4  14      264.13      278.69     53.02 o 
  -9   4  14      493.42      426.06     38.55 o 
  -8   4  14      828.58      749.13     63.52 o 
  -7   4  14      564.12      543.01     48.08 o 
  -6   4  14     1083.10     1321.95     66.27 o 
  -5   4  14     1163.62     1446.38     63.68 o 
  -4   4  14      439.90      807.80     29.82 o 
  -3   4  14     3673.68     3499.40     72.43 o 
  -2   4  14     1013.39     1058.21     49.42 o 
  -1   4  14      173.15      167.03      7.34 o 
   0   4  14      279.21      278.20     48.69 o 
   1   4  14      147.86      120.72     41.72 o 
   2   4  14      888.60      815.10     35.26 o 
   3   4  14     1126.39     1093.10     49.90 o 
   4   4  14       53.52       74.23     22.59 o 
   5   4  14        7.01       14.68     13.79 o 
   6   4  14       83.25       82.11     18.93 o 
   7   4  14        0.41       -1.09     15.93 o 
 -10   5  14        3.05        4.08     20.39 o 
  -9   5  14       78.21       67.16     18.34 o 
  -8   5  14      129.35      128.47     22.51 o 
  -7   5  14        4.65        1.63     14.16 o 
  -6   5  14      120.02      119.36     10.85 o 
  -5   5  14       39.93       46.12     45.29 o 
  -4   5  14     2367.80     2285.54     78.66 o 
  -3   5  14      509.33      741.73     44.02 o 
  -2   5  14      197.62      141.93     30.67 o 
  -1   5  14      485.86      387.45     53.36 o 
   0   5  14        5.16        2.35     12.25 o 
   1   5  14        6.33        8.70      8.67 o 
   2   5  14      760.39      672.56     46.99 o 
   3   5  14     1735.43     1995.76     51.81 o 
   4   5  14      212.76      205.28     32.57 o 
   5   5  14        2.35       -0.82     11.41 o 
   6   5  14       37.36       45.68     29.64 o 
   7   5  14        5.07        2.18     25.56 o 
 -10   6  14       11.73        6.80     36.43 o 
  -9   6  14       94.49      103.32     38.00 o 
  -8   6  14      526.57      480.16     65.90 o 
  -7   6  14        2.77       37.79     51.71 o 
  -6   6  14       32.96       68.25     35.74 o 
  -5   6  14      227.08      212.62     34.70 o 
  -4   6  14      125.16      150.36     22.41 o 
  -3   6  14       44.15       46.49     26.99 o 
  -2   6  14     2691.06     2377.44     55.78 o 
  -1   6  14     2733.72     2595.43     56.83 o 
   0   6  14      158.60      130.78     47.74 o 
   1   6  14       63.41       47.85     12.58 o 
   2   6  14      764.08      937.76     51.59 o 
   3   6  14      503.32      709.91     78.10 o 
   4   6  14      166.11      163.76     35.31 o 
   5   6  14      152.36      150.09     28.26 o 
   6   6  14      172.51      172.25     41.29 o 
   7   6  14       13.53        6.53     13.46 o 
  -9   7  14       80.53       82.11     24.75 o 
  -8   7  14       75.48       74.70     23.84 o 
  -7   7  14      240.69      269.45     38.84 o 
  -6   7  14      197.98      188.69     47.32 o 
  -5   7  14      224.35      222.68     26.27 o 
  -4   7  14      217.49      181.62     18.67 o 
  -3   7  14      501.01      497.99     31.86 o 
  -2   7  14      244.81      238.72     27.14 o 
  -1   7  14       83.89       73.68      8.54 o 
   0   7  14      493.33      454.06     59.02 o 
   1   7  14      603.03      899.17     50.15 o 
   2   7  14      145.49      111.75     24.97 o 
   3   7  14       38.04       59.27     20.25 o 
   4   7  14        5.00        2.37      7.84 o 
   5   7  14        7.02       11.96     11.57 o 
   6   7  14       13.85       15.28      7.19 o 
   7   7  14        2.78        3.81     18.22 o 
  -9   8  14      172.32      178.45     31.78 o 
  -8   8  14       97.15      103.86     36.26 o 
  -7   8  14      617.54      591.64     85.17 o 
  -6   8  14      234.99      225.94     39.34 o 
  -5   8  14      142.60      141.93     12.92 o 
  -4   8  14       16.70       15.50      6.64 o 
  -3   8  14        4.27       25.01     22.19 o 
  -2   8  14     1768.61     1942.76     66.35 o 
  -1   8  14     1762.47     1494.87    128.68 o 
   0   8  14     1454.64     1467.17     73.56 o 
   1   8  14      161.38      110.39     36.14 o 
   2   8  14      869.42      776.53     67.87 o 
   3   8  14     1328.52     1163.70    112.43 o 
   4   8  14      540.97      595.28    215.88 o 
   5   8  14      199.17      215.07     36.32 o 
   6   8  14      111.64      101.96     17.11 o 
  -9   9  14      140.01      139.75     16.26 o 
  -8   9  14       14.44       12.51     13.38 o 
  -7   9  14      118.75      121.27     30.87 o 
  -6   9  14        8.16       10.06     21.75 o 
  -5   9  14       28.05       23.93     13.83 o 
  -4   9  14       82.76      102.78     15.48 o 
  -3   9  14       52.56       48.40      9.05 o 
  -2   9  14      393.94      403.76     22.59 o 
  -1   9  14      180.72      186.25     45.21 o 
   0   9  14       72.01       57.37     16.57 o 
   1   9  14      311.78      283.04     20.87 o 
   2   9  14       17.13       45.68     43.23 o 
   3   9  14      108.73      107.76     32.55 o 
   4   9  14        0.14        1.83     27.90 o 
   5   9  14        3.96       25.01     23.80 o 
   6   9  14       41.36       41.87     27.73 o 
  -8  10  14      154.91      168.57     28.81 o 
  -7  10  14      431.46      390.17    160.96 o 
  -6  10  14      632.54      609.58     88.09 o 
  -5  10  14      173.86      175.10     40.29 o 
  -4  10  14      152.03      143.83     50.89 o 
  -3  10  14       96.15      113.65     29.61 o 
  -2  10  14      273.81      258.30     22.44 o 
  -1  10  14       17.35        7.94     15.60 o 
   0  10  14        5.25       10.88     12.87 o 
   1  10  14       69.53      108.21     48.94 o 
   2  10  14      104.92      136.76     97.88 o 
   3  10  14       53.20       39.70     29.15 o 
   4  10  14       23.81       24.20     19.79 o 
   5  10  14       79.35       78.03     14.93 o 
  -8  11  14      112.79      112.02     19.56 o 
  -7  11  14       42.90       41.33     38.07 o 
  -6  11  14      364.72      355.09     87.82 o 
  -5  11  14      488.90      470.92    177.82 o 
  -4  11  14      229.16      215.32     48.21 o 
  -3  11  14       45.13       36.98     44.59 o 
  -2  11  14      507.39      490.50     76.47 o 
  -1  11  14      205.33      166.13     55.17 o 
   0  11  14      135.62      154.71     42.14 o 
   1  11  14       55.21       50.57     47.85 o 
   2  11  14      208.79      194.40     43.77 o 
   3  11  14      131.38      137.03     63.62 o 
   4  11  14       12.21       14.68     11.62 o 
   5  11  14        1.09        1.63     24.20 o 
  -7  12  14      108.20       85.37     33.71 o 
  -6  12  14      241.17      257.48     78.85 o 
  -5  12  14      582.08      904.05     86.19 o 
  -4  12  14      270.78      236.00    131.60 o 
  -3  12  14      175.21      163.95     78.03 o 
  -2  12  14       63.67       64.17     39.63 o 
  -1  12  14     1243.41     1224.83    137.88 o 
   0  12  14     1175.79     1047.33    162.32 o 
   1  12  14      529.22      475.81    136.49 o 
   2  12  14      659.15      595.99    199.57 o 
   3  12  14      417.07      353.19    132.41 o 
   4  12  14      137.15      131.60     58.46 o 
  -6  13  14      156.70      150.36     30.72 o 
  -5  13  14      174.99      206.10     76.13 o 
  -4  13  14      306.37      313.76    104.41 o 
  -3  13  14       81.42       62.26     42.98 o 
  -2  13  14      334.84      337.69    104.68 o 
  -1  13  14      222.79      218.33    115.01 o 
   0  13  14      288.09      299.35    115.01 o 
   1  13  14      134.47      150.09     39.70 o 
   2  13  14        0.31       -2.45     28.28 o 
   3  13  14        3.79        2.99     38.88 o 
  -6  14  14      150.97      138.94     61.45 o 
  -5  14  14      163.12      174.83     91.36 o 
  -4  14  14      199.52      156.61    109.84 o 
  -3  14  14      105.92       89.44     20.17 o 
  -2  14  14        2.02        1.90     28.55 o 
  -1  14  14      435.13      397.78     49.48 o 
   0  14  14       75.48       69.88     37.79 o 
   1  14  14       30.40       26.10     34.53 o 
   2  14  14        7.24       11.15     22.84 o 
  -4  15  14      244.75      237.09     61.45 o 
  -3  15  14      156.35      158.24    100.06 o 
  -2  15  14      376.20      355.36     79.12 o 
  -1  15  14      440.84      419.53    168.30 o 
   0  15  14      304.48      302.62    100.33 o 
   1  15  14      107.11      111.20     71.51 o 
  -2  16  14      111.73      115.01     42.96 o 
 -10   1  15       38.05       35.18     16.54 o 
  -9   1  15       61.73       88.91     34.95 o 
  -8   1  15      185.83      176.40     20.54 o 
  -7   1  15      214.36      221.05     22.09 o 
  -6   1  15     1938.79     1829.30     64.24 o 
  -5   1  15      458.71      427.14     22.43 o 
  -4   1  15       71.98       87.07     10.08 o 
  -3   1  15       17.17       27.73     19.21 o 
  -2   1  15     2255.80     2191.19     42.64 o 
  -1   1  15     1466.52     1429.34     32.07 o 
   0   1  15     1177.43     1270.88     42.39 o 
   1   1  15     1170.99     1061.51     43.69 o 
   2   1  15      333.43      493.21     34.71 o 
   3   1  15      321.69      324.59     13.92 o 
   4   1  15       43.26       60.90     38.17 o 
   5   1  15      599.57      534.81     96.94 o 
   6   1  15      922.49      854.29     88.33 o 
   7   1  15      187.54      186.25     45.27 o 
 -10   2  15       12.75       10.33     15.23 o 
  -9   2  15       90.74       84.56     26.37 o 
  -8   2  15        9.57        5.27      6.34 o 
  -7   2  15      390.55      379.56     42.94 o 
  -6   2  15     1620.00     1901.08     69.07 o 
  -5   2  15       27.45       24.74     14.17 o 
  -4   2  15        3.28        1.36     14.82 o 
  -3   2  15      149.54      142.47     12.06 o 
  -2   2  15     1270.48     1165.28     28.35 o 
  -1   2  15      410.89      377.39     25.79 o 
   0   2  15      362.66      343.81     31.07 o 
   1   2  15        5.32        8.16     15.61 o 
   2   2  15       30.55       46.29     22.67 o 
   3   2  15       10.85       29.36     15.99 o 
   4   2  15        0.29       14.68     18.74 o 
   5   2  15      237.81      276.79     71.02 o 
   6   2  15       26.92       75.04     30.56 o 
   7   2  15        6.91        8.93     24.30 o 
 -10   3  15      115.08      116.91     21.21 o 
  -9   3  15      647.73      646.29     85.92 o 
  -8   3  15      377.39      349.65     49.03 o 
  -7   3  15      977.65     1099.08    116.99 o 
  -6   3  15      292.11      573.69     92.58 o 
  -5   3  15       19.12       10.06     29.79 o 
  -4   3  15       58.30       79.12     12.76 o 
  -3   3  15      681.46      624.81     36.84 o 
  -2   3  15     4221.66     3973.18    117.53 o 
  -1   3  15      394.16      467.11     37.07 o 
   0   3  15      499.95      419.04     36.43 o 
   1   3  15      561.04      858.37     34.69 o 
   2   3  15     1187.97     1157.26     52.66 o 
   3   3  15       37.27       43.50     10.25 o 
   4   3  15      149.20      144.10      8.28 o 
   5   3  15        1.08       43.23     32.68 o 
   6   3  15       10.52        7.34     14.65 o 
   7   3  15        0.17       -1.43     13.94 o 
 -10   4  15        4.94        3.26     11.96 o 
  -9   4  15       49.73       63.62     32.63 o 
  -8   4  15       84.21       79.39     14.49 o 
  -7   4  15       39.60       26.13     20.38 o 
  -6   4  15      453.67      463.31     20.16 o 
  -5   4  15     1158.20     1305.63     57.89 o 
  -4   4  15     1537.67     1580.24     63.87 o 
  -3   4  15     2992.16     2995.18     71.06 o 
  -2   4  15     2636.92     2637.84     58.15 o 
  -1   4  15      338.72      459.23     40.59 o 
   0   4  15      594.63      716.43    104.03 o 
   1   4  15     1254.22     1280.07     59.90 o 
   2   4  15      231.97      542.66    110.04 o 
   3   4  15        1.38       26.10     17.29 o 
   4   4  15      166.57      176.46     18.30 o 
   5   4  15      221.12      233.28     31.13 o 
   6   4  15        2.83        0.82     18.79 o 
   7   4  15        3.24        4.35     17.21 o 
 -10   5  15       10.22       11.42     28.82 o 
  -9   5  15        5.39       27.89     27.31 o 
  -8   5  15        7.19       35.06     28.64 o 
  -7   5  15       86.53       76.67     36.39 o 
  -6   5  15       13.88       22.30     10.26 o 
  -5   5  15       63.23       59.82     11.30 o 
  -4   5  15      156.45      162.59      6.62 o 
  -3   5  15       50.32       71.78     13.27 o 
  -2   5  15     1166.75     1017.15     54.66 o 
  -1   5  15      765.48     1090.84     50.21 o 
   0   5  15      148.77      128.88     28.57 o 
   1   5  15      501.11      435.85     66.81 o 
   2   5  15     1635.76     1653.28     90.08 o 
   3   5  15      677.37      561.73     62.75 o 
   4   5  15      591.60      558.65     61.22 o 
   5   5  15      872.60      805.27     60.20 o 
   6   5  15      346.49      315.67     43.50 o 
   7   5  15      102.54      101.42     32.90 o 
  -9   6  15        2.50        0.65     11.60 o 
  -8   6  15        5.49        4.89     12.21 o 
  -7   6  15      157.92      159.87     30.44 o 
  -6   6  15     1486.08     1566.44    128.22 o 
  -5   6  15      472.30      410.12     65.85 o 
  -4   6  15       81.11       84.02      8.75 o 
  -3   6  15        4.02        7.31     10.03 o 
  -2   6  15      949.59     1023.68     49.61 o 
  -1   6  15     1910.53     1849.72    115.23 o 
   0   6  15     3299.94     2956.50    101.25 o 
   1   6  15     1634.64     1589.12     98.20 o 
   2   6  15       12.63       28.28     26.10 o 
   3   6  15      296.81      281.68     45.44 o 
   4   6  15      294.92      297.60     59.00 o 
   5   6  15      143.14      133.53     30.50 o 
   6   6  15        0.35       -0.82     37.25 o 
  -9   7  15      802.35      771.09     66.86 o 
  -8   7  15      765.58      749.34     79.08 o 
  -7   7  15      795.91      762.00     78.23 o 
  -6   7  15     1160.03     1094.87     83.95 o 
  -5   7  15     1134.36     1401.24    107.59 o 
  -4   7  15     2633.45     2587.41     36.39 o 
  -3   7  15     3439.46     3186.56     79.69 o 
  -2   7  15      222.80      467.04     40.73 o 
  -1   7  15      287.83      244.16     17.53 o 
   0   7  15       70.87       71.78      9.56 o 
   1   7  15        5.87        9.24      7.83 o 
   2   7  15      163.94      196.04      8.03 o 
   3   7  15      181.05      220.86     39.68 o 
   4   7  15        2.61        2.18     10.04 o 
   5   7  15        1.12       -1.90     12.68 o 
   6   7  15       26.58       26.65     22.30 o 
  -9   8  15        1.40       -1.06     10.25 o 
  -8   8  15       45.27       39.97     25.15 o 
  -7   8  15      246.30      256.04     27.50 o 
  -6   8  15       46.54       44.32      9.81 o 
  -5   8  15      296.07      289.29     91.36 o 
  -4   8  15      560.93      503.00     34.26 o 
  -3   8  15      552.77      523.94     44.37 o 
  -2   8  15      267.50      216.62     54.34 o 
  -1   8  15      406.51      388.54     42.10 o 
   0   8  15      445.51      392.61     53.86 o 
   1   8  15        3.54        2.36      9.95 o 
   2   8  15      186.20      177.00     51.56 o 
   3   8  15      222.79      191.14     58.60 o 
   4   8  15      448.44      411.37     51.70 o 
   5   8  15      192.34      187.88     25.29 o 
   6   8  15       84.98      100.60     42.96 o 
  -8   9  15       30.93       32.63     11.49 o 
  -7   9  15      224.18      198.32     22.34 o 
  -6   9  15       60.30       53.83     21.21 o 
  -5   9  15       56.64       48.67     13.71 o 
  -4   9  15       51.33       65.03     19.24 o 
  -3   9  15      312.45      303.70     37.10 o 
  -2   9  15       12.69        9.26      6.63 o 
  -1   9  15       67.36       85.10     25.90 o 
   0   9  15       76.25       91.76     52.23 o 
   1   9  15      245.67      243.62    151.99 o 
   2   9  15      166.22      397.86    185.02 o 
   3   9  15      831.72      743.36     63.62 o 
   4   9  15      819.87      750.14     33.92 o 
   5   9  15      429.63      418.72     91.36 o 
  -8  10  15        5.25        4.35     16.29 o 
  -7  10  15       18.65       23.93     31.54 o 
  -6  10  15      151.68      138.12     43.23 o 
  -5  10  15       52.54       38.07     17.99 o 
  -4  10  15      194.07      191.41     29.75 o 
  -3  10  15      484.19      455.97     42.10 o 
  -2  10  15        8.22        7.07      9.36 o 
  -1  10  15       73.59       73.06     11.36 o 
   0  10  15      601.06      558.74     82.22 o 
   1  10  15      347.16      324.10    150.63 o 
   2  10  15       43.04       36.16     45.41 o 
   3  10  15        2.05        0.82     11.90 o 
   4  10  15       35.32       34.26     31.00 o 
   5  10  15        0.26       -1.09     40.51 o 
  -7  11  15      474.86      438.02    132.96 o 
  -6  11  15      664.49      540.52    135.95 o 
  -5  11  15      950.17      985.89     95.71 o 
  -4  11  15      953.33      809.70     63.36 o 
  -3  11  15      629.35      540.32     99.81 o 
  -2  11  15      156.75      140.57     77.01 o 
  -1  11  15      384.89      298.92     71.07 o 
   0  11  15      449.71      393.43    145.73 o 
   1  11  15      269.42      263.74     83.74 o 
   2  11  15      281.13      251.23    103.86 o 
   3  11  15      337.41      330.08     26.26 o 
   4  11  15       26.75       20.66     29.91 o 
  -7  12  15        4.67        2.45     30.72 o 
  -6  12  15       10.55       10.60     24.47 o 
  -5  12  15        1.40        3.26     39.42 o 
  -4  12  15        0.35        1.09     33.17 o 
  -3  12  15      183.31      185.16     45.13 o 
  -2  12  15      578.74      520.68    110.12 o 
  -1  12  15      444.63      661.79    192.77 o 
   0  12  15      257.34      243.07     87.82 o 
   1  12  15      112.27      132.68     58.46 o 
   2  12  15      139.07      129.42     40.78 o 
   3  12  15       71.95       79.94     42.96 o 
   4  12  15       45.37       31.81     21.21 o 
  -6  13  15       40.45       56.28     46.77 o 
  -5  13  15       25.74       16.86     21.48 o 
  -4  13  15      171.00      167.49     76.95 o 
  -3  13  15        5.77        2.18     15.77 o 
  -2  13  15        6.24        1.90     29.36 o 
  -1  13  15       13.97        5.98     32.08 o 
   0  13  15        7.70        8.43     35.89 o 
   1  13  15       13.91       15.23     48.67 o 
   2  13  15      324.16      336.88     65.53 o 
   3  13  15      151.76      160.15     58.19 o 
  -5  14  15       31.45       29.09     61.72 o 
  -4  14  15       11.48        7.34     32.08 o 
  -3  14  15       34.12       43.77     28.82 o 
  -2  14  15        1.95        0.00     31.00 o 
  -1  14  15        0.67       -1.90     29.09 o 
   0  14  15        0.25       -0.54     27.46 o 
   1  14  15       81.01       90.81     29.64 o 
   2  14  15        9.45        8.97     26.92 o 
  -4  15  15      154.69      139.21     45.95 o 
  -3  15  15        8.32        4.08     44.32 o 
  -2  15  15       15.40       13.87     28.28 o 
  -1  15  15       73.93       68.79     47.85 o 
   0  15  15      152.44      141.66     59.54 o 
 -10   0  16      307.87      362.71     53.56 o 
  -9   0  16      471.12      491.86     53.56 o 
  -8   0  16      984.97      900.24    100.60 o 
  -7   0  16      647.66      948.09    160.42 o 
  -6   0  16     1135.25     1221.07     95.61 o 
  -5   0  16     3384.18     3320.36    112.45 o 
  -4   0  16      759.29      668.59     69.96 o 
  -3   0  16     3600.33     3239.88    141.28 o 
  -2   0  16     3831.29     5319.86     91.11 o 
  -1   0  16     5117.48     4686.33    187.51 o 
   0   0  16     2169.12     2078.20    142.21 o 
   1   0  16     5790.21     5081.80    155.38 o 
   2   0  16     2631.23     2709.96    216.70 o 
   3   0  16      492.47      441.55    119.09 o 
   4   0  16      111.88      113.92     33.17 o 
   5   0  16      387.49      335.24    138.67 o 
   6   0  16       56.05       74.77     69.60 o 
   7   0  16       13.77       15.77     26.10 o 
 -10   1  16      214.40      194.95     19.03 o 
  -9   1  16      335.68      315.94     21.14 o 
  -8   1  16      307.12      319.58     10.08 o 
  -7   1  16       23.79       22.30      4.45 o 
  -6   1  16       36.47       59.00     23.45 o 
  -5   1  16      168.07      179.96     10.07 o 
  -4   1  16      120.25      112.29     22.48 o 
  -3   1  16      235.18      222.95     23.69 o 
  -2   1  16     1065.87      976.67     28.53 o 
  -1   1  16      456.72      668.59     28.74 o 
   0   1  16     1374.25     1507.38     55.04 o 
   1   1  16      862.93      807.52     54.09 o 
   2   1  16      797.63      746.71     26.00 o 
   3   1  16       38.97       34.53      6.14 o 
   4   1  16      360.94      360.53     30.09 o 
   5   1  16      442.79      438.84     56.37 o 
   6   1  16       60.20       57.37     37.47 o 
   7   1  16       37.41       31.00     15.84 o 
 -10   2  16       28.62       30.45     23.65 o 
  -9   2  16        0.91       26.92     25.83 o 
  -8   2  16       40.19       47.58     45.68 o 
  -7   2  16       76.07       80.65     23.06 o 
  -6   2  16      162.68      151.17     34.23 o 
  -5   2  16      414.33      405.94     27.67 o 
  -4   2  16      599.08      511.73     33.52 o 
  -3   2  16       47.93       72.60     12.75 o 
  -2   2  16       30.75       23.42      8.27 o 
  -1   2  16       14.44        8.43      5.52 o 
   0   2  16       20.61       19.03      9.38 o 
   1   2  16       49.71       46.22      7.07 o 
   2   2  16      339.23      350.20     11.26 o 
   3   2  16       22.05       27.82      8.85 o 
   4   2  16      306.71      251.23     74.71 o 
   5   2  16      471.68      431.77     72.95 o 
   6   2  16      162.07      139.48     33.35 o 
   7   2  16      108.87      115.28     18.44 o 
 -10   3  16        6.99        6.80     24.74 o 
  -9   3  16       14.23       10.60     31.54 o 
  -8   3  16      439.28      418.17     23.45 o 
  -7   3  16       59.66       52.48     13.57 o 
  -6   3  16        9.85        8.70      8.97 o 
  -5   3  16      348.56      292.01     37.69 o 
  -4   3  16     1856.05     1868.72     54.33 o 
  -3   3  16       26.63       52.20     22.55 o 
  -2   3  16       21.79       18.72      5.25 o 
  -1   3  16        2.27        0.82      9.09 o 
   0   3  16      280.25      236.68     48.21 o 
   1   3  16      356.94      328.18     62.30 o 
   2   3  16      167.51      200.39      4.86 o 
   3   3  16      311.94      325.46     30.48 o 
   4   3  16      741.80      715.08     82.91 o 
   5   3  16      465.19      468.20     41.83 o 
   6   3  16        0.51        0.54     18.19 o 
  -9   4  16      545.92      507.35    101.96 o 
  -8   4  16      930.42      881.48     73.29 o 
  -7   4  16      410.97      397.78     74.22 o 
  -6   4  16      677.45      593.27     98.30 o 
  -5   4  16      480.36      402.99     90.10 o 
  -4   4  16     2610.06     2314.52     64.11 o 
  -3   4  16     1002.95      799.91     70.97 o 
  -2   4  16     1079.77     1147.39     41.97 o 
  -1   4  16     1679.64     1412.44     70.18 o 
   0   4  16     1130.27     1174.78     51.91 o 
   1   4  16      984.20     1044.16     61.45 o 
   2   4  16       76.43      100.87     42.66 o 
   3   4  16      330.32      309.41     29.81 o 
   4   4  16      119.36      109.03     35.94 o 
   5   4  16      100.95      106.31     40.69 o 
   6   4  16        6.35        2.99     32.01 o 
  -9   5  16       66.47       50.84     14.68 o 
  -8   5  16        2.76        0.54     13.72 o 
  -7   5  16       56.20       59.82     12.46 o 
  -6   5  16       21.59       36.98     12.57 o 
  -5   5  16        1.44        1.90     10.24 o 
  -4   5  16       35.42       26.37      9.71 o 
  -3   5  16      837.78      815.41     50.75 o 
  -2   5  16       29.10       23.58      7.27 o 
  -1   5  16       19.42       16.86      8.80 o 
   0   5  16       86.86       75.59     19.52 o 
   1   5  16      341.90      592.12     83.78 o 
   2   5  16      170.14      158.51     83.84 o 
   3   5  16       51.04       50.03     10.48 o 
   4   5  16       17.31        9.87     17.78 o 
   5   5  16      457.98      467.66     38.66 o 
   6   5  16       96.64       88.91     26.37 o 
  -9   6  16      634.44      591.64    145.19 o 
  -8   6  16      196.48      195.49     65.86 o 
  -7   6  16       10.82        9.03     23.36 o 
  -6   6  16        4.98        2.18     10.20 o 
  -5   6  16       72.75       68.79     21.53 o 
  -4   6  16       52.44       38.07     18.97 o 
  -3   6  16      273.03      201.47     33.22 o 
  -2   6  16      116.32       90.54     30.02 o 
  -1   6  16        0.61        4.77     14.25 o 
   0   6  16        8.32        6.53     12.43 o 
   1   6  16      365.14      369.89     60.74 o 
   2   6  16      479.32      461.67     68.25 o 
   3   6  16       28.13       34.80     12.40 o 
   4   6  16       12.79       50.84     45.41 o 
   5   6  16       87.14       71.78     41.33 o 
   6   6  16       72.03       65.25     38.07 o 
  -9   7  16       25.46       19.30     26.65 o 
  -8   7  16       52.12       42.14     17.56 o 
  -7   7  16        9.85        8.16     18.71 o 
  -6   7  16      109.86      121.83     17.75 o 
  -5   7  16      190.48      215.88     52.03 o 
  -4   7  16       42.49       28.01     18.52 o 
  -3   7  16      171.01      181.62     17.59 o 
  -2   7  16      131.70      159.60     25.56 o 
  -1   7  16       77.69       75.65     20.21 o 
   0   7  16       68.15       86.19     31.17 o 
   1   7  16      923.75      876.58    111.48 o 
   2   7  16       64.11       59.82     22.30 o 
   3   7  16      232.79      256.19     34.43 o 
   4   7  16      136.12      130.51     25.56 o 
   5   7  16       51.32       50.57     22.84 o 
   6   7  16       21.11       15.77     15.23 o 
  -8   8  16      110.16      100.19     37.76 o 
  -7   8  16       68.52       78.58     47.61 o 
  -6   8  16       10.30        7.61     12.95 o 
  -5   8  16      218.19      220.23     49.08 o 
  -4   8  16      234.02      202.56     62.41 o 
  -3   8  16      506.55      397.55     50.18 o 
  -2   8  16      401.20      384.73     44.38 o 
  -1   8  16       99.96      127.52     28.93 o 
   0   8  16      486.74      448.02     37.25 o 
   1   8  16      597.41      550.04     70.93 o 
   2   8  16      930.62     1261.58     52.30 o 
   3   8  16       98.70      105.49     53.06 o 
   4   8  16      252.75      243.34     61.45 o 
   5   8  16      188.53      168.85     67.97 o 
  -8   9  16        6.84        1.09     15.43 o 
  -7   9  16      173.88      172.11     21.61 o 
  -6   9  16      263.71      268.90     35.35 o 
  -5   9  16       10.56        2.99     14.38 o 
  -4   9  16        8.48       14.03      6.98 o 
  -3   9  16       60.03       61.31      8.00 o 
  -2   9  16       34.12       29.63     10.26 o 
  -1   9  16        8.30        6.30      9.69 o 
   0   9  16      110.49      138.23     55.62 o 
   1   9  16       16.63       17.13     27.58 o 
   2   9  16       39.35       32.63     25.04 o 
   3   9  16       74.07       75.31     41.33 o 
   4   9  16        5.22        1.36     26.65 o 
   5   9  16        6.60        0.82     17.94 o 
  -8  10  16      331.39      317.57     45.83 o 
  -7  10  16      573.01      567.17     94.62 o 
  -6  10  16      317.35      337.42    150.63 o 
  -5  10  16      861.13      924.44    218.06 o 
  -4  10  16      936.77      944.56     76.42 o 
  -3  10  16      507.62      450.35     80.78 o 
  -2  10  16      332.42      313.49     56.57 o 
  -1  10  16      369.84      328.99     77.98 o 
   0  10  16      411.92      644.66    142.20 o 
   1  10  16      293.58      286.85    104.68 o 
   2  10  16      271.77      281.95     35.88 o 
   3  10  16       91.30       84.83     83.20 o 
   4  10  16      144.48      162.86     42.42 o 
  -7  11  16       16.20       10.33     22.30 o 
  -6  11  16       20.70       13.59     22.84 o 
  -5  11  16        0.11       -1.09     36.71 o 
  -4  11  16      190.02      195.22     74.23 o 
  -3  11  16      555.99      494.85    194.13 o 
  -2  11  16      620.04      877.13    137.31 o 
  -1  11  16     1205.66     1097.63    102.23 o 
   0  11  16      289.40      233.83    108.49 o 
   1  11  16       28.11       55.47     41.87 o 
   2  11  16       49.54       47.85     48.13 o 
   3  11  16      268.31      266.46     59.27 o 
   4  11  16      208.32      210.45     47.58 o 
  -6  12  16       31.59       24.47     31.54 o 
  -5  12  16        0.00       -1.09     29.91 o 
  -4  12  16        5.30        6.53     26.10 o 
  -3  12  16        0.57       -0.54     26.92 o 
  -2  12  16       12.94       18.49     26.37 o 
  -1  12  16       59.97       73.14     35.35 o 
   0  12  16       14.12       13.59     23.65 o 
   1  12  16       12.09       11.96     32.08 o 
   2  12  16        1.41        0.00     33.71 o 
   3  12  16        5.12        1.36     16.86 o 
  -5  13  16      109.54      119.90     26.92 o 
  -4  13  16        6.42        6.80     26.65 o 
  -3  13  16       72.06       65.25     23.38 o 
  -2  13  16       18.32       11.96     26.65 o 
  -1  13  16       95.94      107.40     59.27 o 
   0  13  16      223.64      200.66     77.76 o 
   1  13  16      244.64      205.82     91.36 o 
   2  13  16      139.34      153.89     37.79 o 
  -4  14  16      353.95      277.33     68.79 o 
  -3  14  16      305.39      239.54    171.29 o 
  -2  14  16      244.25      228.39    100.87 o 
  -1  14  16      473.00      403.76    191.41 o 
   0  14  16      335.46      267.54    147.37 o 
   1  14  16      164.88      158.51     81.57 o 
 -10   1  17       22.44       19.03     19.03 o 
  -9   1  17      609.94      596.81     76.66 o 
  -8   1  17      105.68      122.35     36.42 o 
  -7   1  17      377.59      326.27     45.10 o 
  -6   1  17       87.01       94.35     43.50 o 
  -5   1  17      356.28      304.25     22.64 o 
  -4   1  17      373.73      388.54     20.07 o 
  -3   1  17      136.93      122.62     21.78 o 
  -2   1  17      358.38      304.25     32.78 o 
  -1   1  17      375.58      318.39     23.94 o 
   0   1  17      409.96      594.15     35.58 o 
   1   1  17      356.32      530.17     85.37 o 
   2   1  17      371.10      379.02     20.02 o 
   3   1  17        0.77        0.82     21.03 o 
   4   1  17       74.42       67.43     44.01 o 
   5   1  17       63.37       53.83     47.34 o 
   6   1  17        0.74        0.00     18.57 o 
  -9   2  17       69.21       71.78     26.10 o 
  -8   2  17        7.13        8.16     25.83 o 
  -7   2  17      288.61      306.15     33.56 o 
  -6   2  17      588.96      551.67     51.67 o 
  -5   2  17       36.61       32.63     12.98 o 
  -4   2  17       49.44       49.69      7.92 o 
  -3   2  17       21.56       33.00     10.56 o 
  -2   2  17      102.37      126.97     17.38 o 
  -1   2  17        0.02       -0.27      5.93 o 
   0   2  17       52.32       50.35     12.06 o 
   1   2  17      232.97      238.81      4.40 o 
   2   2  17        0.16        8.23     10.93 o 
   3   2  17        0.17        2.02     17.10 o 
   4   2  17      247.40      245.82     22.74 o 
   5   2  17       38.44       35.35     13.42 o 
   6   2  17       33.04       35.89     20.64 o 
  -9   3  17       70.58       59.54     42.96 o 
  -8   3  17      289.06      277.87     79.12 o 
  -7   3  17      222.39      198.75     41.07 o 
  -6   3  17     2005.41     1816.52    131.85 o 
  -5   3  17     1847.84     1742.84    130.21 o 
  -4   3  17      422.51      398.29     46.15 o 
  -3   3  17      897.75      947.82     40.71 o 
  -2   3  17      963.84      786.86     62.96 o 
  -1   3  17     2591.02     2564.83     84.13 o 
   0   3  17     1791.82     1926.15     72.05 o 
   1   3  17     1462.65     1468.13     55.74 o 
   2   3  17      326.32      328.01     78.16 o 
   3   3  17      282.06      248.65    100.39 o 
   4   3  17      523.52      502.19    122.81 o 
   5   3  17      228.86      230.29     39.24 o 
   6   3  17      161.54      132.41     55.19 o 
  -9   4  17       94.33       88.37     21.75 o 
  -8   4  17       40.97       38.32      8.78 o 
  -7   4  17      147.31      169.01     25.79 o 
  -6   4  17      739.80      713.32     71.38 o 
  -5   4  17      346.04      289.70     58.31 o 
  -4   4  17      176.51      179.99      8.69 o 
  -3   4  17      206.65      208.27     20.63 o 
  -2   4  17       26.19       52.48     28.25 o 
  -1   4  17      412.68      407.02     34.85 o 
   0   4  17       21.22       22.02     35.80 o 
   1   4  17      589.73      564.99     51.27 o 
   2   4  17       99.03       77.22     25.53 o 
   3   4  17      281.09      227.03     40.45 o 
   4   4  17      194.29      179.45     30.18 o 
   5   4  17      329.28      324.10     26.19 o 
   6   4  17       57.24       63.08     15.68 o 
  -9   5  17      172.62      207.18     33.44 o 
  -8   5  17      109.42      107.40     33.99 o 
  -7   5  17       19.44       29.69     26.56 o 
  -6   5  17      103.58      102.21     26.74 o 
  -5   5  17        4.47        1.09     14.31 o 
  -4   5  17       24.52       23.93     24.77 o 
  -3   5  17      149.44      167.21     17.26 o 
  -2   5  17       10.80        5.17     13.07 o 
  -1   5  17      406.86      357.81     39.63 o 
   0   5  17      153.69      170.16     15.79 o 
   1   5  17        0.85       -0.82      7.44 o 
   2   5  17      158.27      151.44     31.35 o 
   3   5  17       93.20       73.41     17.30 o 
   4   5  17        4.60       10.99     19.97 o 
   5   5  17       41.30       36.98     20.89 o 
   6   5  17       46.11       47.58     27.19 o 
  -9   6  17      212.96      225.94     37.25 o 
  -8   6  17      204.35      167.42     18.93 o 
  -7   6  17       12.94       13.05     17.69 o 
  -6   6  17       15.51        7.85      8.60 o 
  -5   6  17       56.11       53.74     18.82 o 
  -4   6  17      536.25      505.72     31.00 o 
  -3   6  17     1130.56     1239.79     83.81 o 
  -2   6  17        5.86       27.00     17.77 o 
  -1   6  17        3.81        1.90     11.59 o 
   0   6  17      186.36      139.75     39.18 o 
   1   6  17       71.36       72.05     85.65 o 
   2   6  17      790.71      711.82    127.25 o 
   3   6  17      624.07      554.12     88.09 o 
   4   6  17      169.75      179.18     38.34 o 
   5   6  17      228.26      227.03     23.93 o 
  -8   7  17      277.88      310.77     59.09 o 
  -7   7  17      504.08      495.39     83.89 o 
  -6   7  17      365.24      298.66     48.20 o 
  -5   7  17      919.56      983.44     77.33 o 
  -4   7  17     2688.12     2569.94    203.44 o 
  -3   7  17     1628.94     1630.08     91.34 o 
  -2   7  17     1274.53     1351.04     88.08 o 
  -1   7  17     1573.56     1300.74    121.71 o 
   0   7  17     1848.42     1629.46     85.84 o 
   1   7  17      606.61      573.15    275.43 o 
   2   7  17      660.49      849.39    161.78 o 
   3   7  17     1250.42     1361.91    226.49 o 
   4   7  17      563.01      543.79    112.56 o 
   5   7  17      200.47      165.04     80.48 o 
  -8   8  17        1.08       -0.93     13.07 o 
  -7   8  17      827.68      779.25     78.00 o 
  -6   8  17     1132.57      988.06    114.20 o 
  -5   8  17      821.52      702.57     64.98 o 
  -4   8  17      544.85      469.83     79.76 o 
  -3   8  17      142.61      160.69     29.72 o 
  -2   8  17      383.81      419.73      5.91 o 
  -1   8  17       80.92       84.18     14.56 o 
   0   8  17      168.48      156.88     12.31 o 
   1   8  17       30.66       26.65     34.26 o 
   2   8  17      223.73      231.92     66.89 o 
   3   8  17       99.06      102.50     36.71 o 
   4   8  17      154.26      145.19     42.96 o 
   5   8  17      413.92      428.50     46.49 o 
  -8   9  17        9.80       11.80     15.38 o 
  -7   9  17        6.20        7.61     24.54 o 
  -6   9  17      107.24       91.90     29.09 o 
  -5   9  17       88.79       96.52     27.19 o 
  -4   9  17       47.01       32.63     12.90 o 
  -3   9  17      132.81      124.54      5.38 o 
  -2   9  17      110.47      127.52     25.28 o 
  -1   9  17       52.72       62.13     13.88 o 
   0   9  17       26.81       29.64     20.12 o 
   1   9  17       43.03       33.44     13.59 o 
   2   9  17       20.61       12.78     23.65 o 
   3   9  17        2.06        1.63     22.30 o 
   4   9  17        2.74        5.44     29.09 o 
  -7  10  17      556.62      543.51     66.81 o 
  -6  10  17      112.20      129.15     42.69 o 
  -5  10  17      131.50      114.74     44.32 o 
  -4  10  17      395.02      372.49    111.20 o 
  -3  10  17      389.69      290.11    149.81 o 
  -2  10  17       99.63      100.87    128.33 o 
  -1  10  17       48.40       65.80     28.25 o 
   0  10  17       54.44       48.67     27.19 o 
   1  10  17      107.84      124.26     32.90 o 
   2  10  17       15.53       17.67     29.09 o 
   3  10  17        4.46        2.18     36.98 o 
   4  10  17       18.47       10.06     42.96 o 
  -7  11  17      253.97      252.32     68.25 o 
  -6  11  17       85.88      107.40     49.76 o 
  -5  11  17       78.32       63.62     51.12 o 
  -4  11  17      895.44      814.32    195.76 o 
  -3  11  17     1052.44     1011.17    173.74 o 
  -2  11  17      589.31      594.90    113.92 o 
  -1  11  17      955.16     1294.21     78.85 o 
   0  11  17      634.84      609.58    242.26 o 
   1  11  17      185.57      175.64     49.21 o 
   2  11  17       32.33       59.00     73.95 o 
   3  11  17      234.12      207.45     81.84 o 
  -6  12  17       45.16       41.06     19.30 o 
  -5  12  17       60.06       60.09     46.49 o 
  -4  12  17        0.44       -0.82     29.36 o 
  -3  12  17       97.19       81.84     41.87 o 
  -2  12  17       99.06      100.60     28.28 o 
  -1  12  17       24.28       28.55     36.16 o 
   0  12  17       12.15        9.24     18.76 o 
   1  12  17        6.03        5.17     27.46 o 
   2  12  17        8.62       13.32     27.46 o 
  -5  13  17      144.36      166.13     54.92 o 
  -4  13  17      124.61      135.13     91.36 o 
  -3  13  17       70.14       84.83     63.35 o 
  -2  13  17       10.81        7.07     25.56 o 
  -1  13  17        7.56        4.89     25.56 o 
   0  13  17        0.16        1.90     36.16 o 
   1  13  17       29.65       37.79     43.50 o 
  -3  14  17        3.39        1.63     16.86 o 
  -2  14  17        2.72        0.54     36.71 o 
  -1  14  17      177.92      172.38     50.03 o 
  -9   0  18       88.02       98.43     23.38 o 
  -8   0  18       33.88       33.44     34.80 o 
  -7   0  18      775.74      772.72     73.14 o 
  -6   0  18     1270.09     1540.28     47.56 o 
  -5   0  18       87.67      124.53      9.87 o 
  -4   0  18      867.64      831.18     34.43 o 
  -3   0  18      656.40      896.16     47.23 o 
  -2   0  18     1466.53     1231.95     99.58 o 
  -1   0  18     2011.10     1927.72    142.60 o 
   1   0  18      127.09      419.53     87.01 o 
   2   0  18       31.40       28.82     11.96 o 
   3   0  18      537.62      537.80    121.26 o 
   4   0  18     1806.69     2110.98    251.50 o 
   5   0  18      423.81      402.40     95.16 o 
   6   0  18      131.28      150.63     51.93 o 
  -9   1  18       54.12       66.89     21.21 o 
  -8   1  18       53.26       46.22     20.95 o 
  -7   1  18      226.40      197.56     29.86 o 
  -6   1  18       21.95       13.87     11.96 o 
  -5   1  18      285.38      286.03     18.84 o 
  -4   1  18      410.60      715.62     36.75 o 
  -3   1  18      878.13     1119.42     42.12 o 
  -2   1  18      489.48      419.53     27.71 o 
  -1   1  18      494.34      389.35     37.15 o 
   0   1  18      512.81      789.10     44.66 o 
   1   1  18      202.26      179.55     50.60 o 
   2   1  18      890.91      923.17     48.17 o 
   3   1  18       11.36        9.24     16.90 o 
   4   1  18        9.40        6.80     16.49 o 
   5   1  18       36.46       31.00      9.86 o 
   6   1  18        0.18       -1.90     10.44 o 
  -9   2  18      476.93      497.02     57.10 o 
  -8   2  18      497.01      469.56     92.44 o 
  -7   2  18       11.23       25.83     27.87 o 
  -6   2  18      386.64      297.45     51.05 o 
  -5   2  18      860.16      749.34     84.20 o 
  -4   2  18      336.56      297.49     34.77 o 
  -3   2  18      310.52      285.91     10.70 o 
  -2   2  18        2.89        5.20      7.00 o 
  -1   2  18       34.71       42.42     19.36 o 
   0   2  18       69.36       66.93     11.28 o 
   1   2  18       55.15       55.19      2.69 o 
   2   2  18       70.13       95.16     32.19 o 
   3   2  18       11.40       10.60     13.42 o 
   4   2  18       59.87       62.26     10.60 o 
   5   2  18       23.28       21.48     19.62 o 
   6   2  18        9.35        7.88     22.02 o 
  -9   3  18      152.16      160.96     14.95 o 
  -8   3  18      115.48      106.31     48.40 o 
  -7   3  18      126.99      131.05     28.24 o 
  -6   3  18      548.58      521.76     52.64 o 
  -5   3  18     2057.40     2179.50    151.75 o 
  -4   3  18      629.62      668.30     42.96 o 
  -3   3  18        5.62        8.77     11.37 o 
  -2   3  18      496.20      479.89     36.26 o 
  -1   3  18      868.30      895.40     54.97 o 
   0   3  18      691.61      603.94     56.80 o 
   1   3  18      189.64      154.71     37.87 o 
   2   3  18       64.05      103.59     31.62 o 
   3   3  18       33.45       47.85     32.53 o 
   4   3  18       82.88      118.55     32.52 o 
   5   3  18       68.34       55.19     21.24 o 
  -9   4  18      107.31       95.71     63.08 o 
  -8   4  18      135.42      156.88     67.70 o 
  -7   4  18      246.99      264.82     48.16 o 
  -6   4  18      422.27      554.69    125.61 o 
  -5   4  18     1012.62     1221.62    104.59 o 
  -4   4  18       11.66        4.89     12.36 o 
  -3   4  18        4.77        2.99     11.30 o 
  -2   4  18       99.12       89.45     33.84 o 
  -1   4  18     1169.59     1106.77     76.51 o 
   0   4  18     1103.37      974.90     83.56 o 
   1   4  18      575.21      544.62     90.52 o 
   2   4  18      297.77      259.76     90.69 o 
   3   4  18      887.67      804.55    117.14 o 
   4   4  18      707.06      601.16     78.63 o 
   5   4  18      291.23      276.41     59.38 o 
  -9   5  18        1.07       -1.09     19.03 o 
  -8   5  18       20.96       16.04     24.20 o 
  -7   5  18        8.56        7.34     14.21 o 
  -6   5  18      317.40      324.91     25.98 o 
  -5   5  18       32.29       59.00     28.08 o 
  -4   5  18      371.45      397.24     70.92 o 
  -3   5  18      351.95      280.32     57.21 o 
  -2   5  18       88.58       88.02     19.22 o 
  -1   5  18       44.65       49.48     13.25 o 
   0   5  18       30.13       38.39     13.77 o 
   1   5  18       73.83       70.13     15.49 o 
   2   5  18      405.94      426.33     21.08 o 
   3   5  18       13.58        6.25     17.50 o 
   4   5  18        7.43        4.62     14.30 o 
   5   5  18       39.05       52.75     15.35 o 
  -8   6  18      244.84      234.10     59.27 o 
  -7   6  18      393.21      341.23     54.78 o 
  -6   6  18      518.74      459.34     57.74 o 
  -5   6  18      760.82      701.76     68.56 o 
  -4   6  18      311.55      264.55    178.36 o 
  -3   6  18      366.76      321.92     55.37 o 
  -2   6  18      393.31      377.93     55.07 o 
  -1   6  18       86.99      109.30     35.80 o 
   0   6  18       30.43       27.27     16.31 o 
   1   6  18      230.11      207.45     87.01 o 
   2   6  18       27.00       58.46     46.22 o 
   3   6  18        0.46       -0.54     27.73 o 
   4   6  18        1.19        1.63     16.59 o 
   5   6  18        0.67        0.82     15.50 o 
  -8   7  18        9.04       11.15     12.83 o 
  -7   7  18       49.74       63.35     17.30 o 
  -6   7  18       52.63       49.48     19.20 o 
  -5   7  18        0.05       -1.36      9.09 o 
  -4   7  18       88.81       76.13     19.91 o 
  -3   7  18      405.25      385.54     64.98 o 
  -2   7  18        7.60        7.76      8.89 o 
  -1   7  18       18.89       17.04     10.26 o 
   0   7  18        1.31       -0.07     19.03 o 
   1   7  18        0.22       13.05     41.33 o 
   2   7  18      434.54      439.92     47.85 o 
   3   7  18      122.47      130.78     46.22 o 
   4   7  18       87.82       96.79     39.15 o 
  -8   8  18        0.75       -0.54     12.30 o 
  -7   8  18        4.66        2.27     12.03 o 
  -6   8  18        2.10        4.62     16.99 o 
  -5   8  18       21.47       13.59     44.32 o 
  -4   8  18      123.40      103.59     68.79 o 
  -3   8  18      433.29      388.54    120.99 o 
  -2   8  18       87.30       96.25     88.91 o 
  -1   8  18      171.95      161.78     63.30 o 
   0   8  18       86.26       88.37     61.45 o 
   1   8  18      467.98      454.88     99.78 o 
   2   8  18      140.03      126.43     63.08 o 
   3   8  18      152.56      148.18     33.44 o 
   4   8  18       62.12       87.55     46.49 o 
  -7   9  18       46.97       41.06     22.11 o 
  -6   9  18       10.39       11.42     22.02 o 
  -5   9  18      124.78      110.66     27.73 o 
  -4   9  18      434.65      431.49    106.58 o 
  -3   9  18       36.24       51.39    110.39 o 
  -2   9  18      136.72      157.70     74.77 o 
  -1   9  18      165.54      149.54     30.16 o 
   0   9  18       48.40       37.25     27.46 o 
   1   9  18       37.05       31.27     19.58 o 
   2   9  18        0.22        1.36     23.93 o 
   3   9  18        0.66        1.09     19.03 o 
   4   9  18        6.53       26.65     38.34 o 
  -7  10  18       54.82       63.86     24.46 o 
  -6  10  18       20.81       57.64     41.06 o 
  -5  10  18      150.34      137.03     55.47 o 
  -4  10  18      236.99      212.35    112.29 o 
  -3  10  18      850.14      931.78    193.59 o 
  -2  10  18      675.76      773.81     87.55 o 
  -1  10  18      703.34      618.01    209.09 o 
   0  10  18       35.89       47.85     42.96 o 
   1  10  18       59.48       87.01     47.04 o 
   2  10  18      552.88      483.43    113.92 o 
   3  10  18      353.73      330.35    121.81 o 
  -6  11  18      135.14      123.98     48.40 o 
  -5  11  18      161.19      157.70     55.47 o 
  -4  11  18       14.33       17.94     20.39 o 
  -3  11  18        5.63       10.88     32.90 o 
  -2  11  18       13.91       13.87     16.31 o 
  -1  11  18       20.63        7.34     25.56 o 
   0  11  18      107.06      108.21     32.36 o 
   1  11  18        0.98       -2.18     32.90 o 
   2  11  18      280.89      309.69     26.10 o 
  -5  12  18       28.47       21.21     31.00 o 
  -4  12  18       18.20       11.96     29.64 o 
  -3  12  18        4.05       -0.54     20.94 o 
  -2  12  18        0.23       -2.45     30.18 o 
  -1  12  18        8.36        9.24     41.33 o 
   0  12  18        1.87        1.36     20.12 o 
   1  12  18       79.01       64.44     64.71 o 
  -4  13  18       10.29       37.25     34.26 o 
  -3  13  18      158.52      188.15     77.49 o 
  -2  13  18      143.87      124.80     51.39 o 
  -1  13  18      217.70      203.65     69.88 o 
   0  13  18       43.01       36.71     44.05 o 
  -9   1  19      196.88      184.07     46.77 o 
  -8   1  19      312.27      270.26     77.22 o 
  -7   1  19      213.22      177.82     89.18 o 
  -6   1  19     1699.03     1556.32     62.20 o 
  -5   1  19      698.66      883.65     65.16 o 
  -4   1  19       73.83       79.66      4.54 o 
  -3   1  19       61.91       48.63      5.03 o 
  -2   1  19      140.49      141.66     29.39 o 
  -1   1  19      227.20      194.95     41.56 o 
   0   1  19       41.95       70.96     35.34 o 
   1   1  19      122.05      146.82     31.76 o 
   2   1  19        0.80       33.17     39.08 o 
   3   1  19       87.65       84.02     43.13 o 
   4   1  19      102.13       90.39     38.86 o 
   5   1  19       73.96       67.97     20.17 o 
  -9   2  19       62.33       56.01     23.11 o 
  -8   2  19       11.81        7.34     36.43 o 
  -7   2  19       53.72       72.87     16.86 o 
  -6   2  19        0.25        0.27     19.85 o 
  -5   2  19      137.88      153.89      9.67 o 
  -4   2  19       42.63       44.07      3.60 o 
  -3   2  19       25.17       29.91     15.34 o 
  -2   2  19       99.40       79.94     32.35 o 
  -1   2  19      170.21      179.45     15.51 o 
   0   2  19      124.16      145.73     26.17 o 
   1   2  19      571.60      630.52     32.99 o 
   2   2  19       24.83       23.31     18.69 o 
   3   2  19       14.80       49.48     34.46 o 
   4   2  19       58.14       53.29     17.03 o 
   5   2  19        9.77        5.71     17.17 o 
  -9   3  19       24.63       14.41     31.00 o 
  -8   3  19       19.40       30.18     29.36 o 
  -7   3  19       78.08       72.60     23.11 o 
  -6   3  19       12.44       24.47     11.71 o 
  -5   3  19       71.09       85.65     31.55 o 
  -4   3  19       51.34       63.35     34.79 o 
  -3   3  19      772.53      950.22     86.35 o 
  -2   3  19      997.67     1039.84     49.90 o 
  -1   3  19     1231.10     1223.31     63.42 o 
   0   3  19      431.89      405.66     77.51 o 
   1   3  19      585.00      473.64     88.75 o 
   2   3  19      776.69      735.47     76.33 o 
   3   3  19      372.57      346.94     91.22 o 
   4   3  19      352.76      349.38     59.39 o 
   5   3  19       83.31       55.19     35.07 o 
  -8   4  19      125.79      114.74     23.11 o 
  -7   4  19       25.78       25.56      8.35 o 
  -6   4  19        0.50        0.27     11.71 o 
  -5   4  19      312.44      337.15     56.67 o 
  -4   4  19      177.96      140.84     75.76 o 
  -3   4  19      744.63      913.00     68.49 o 
  -2   4  19      154.90      135.55     44.17 o 
  -1   4  19       46.48       55.16     15.95 o 
   0   4  19      114.01       74.93     40.35 o 
   1   4  19      724.84      690.84     58.06 o 
   2   4  19      753.44      687.89     69.72 o 
   3   4  19      158.67      191.14     34.14 o 
   4   4  19       43.82       42.69     20.83 o 
   5   4  19        9.13       13.65     20.54 o 
  -8   5  19      246.05      261.56     36.98 o 
  -7   5  19      581.11      530.21     70.45 o 
  -6   5  19     1314.22     1168.60     99.25 o 
  -5   5  19     1119.66     1381.49     70.83 o 
  -4   5  19      782.82      721.95     69.46 o 
  -3   5  19       20.41       48.40     60.54 o 
  -2   5  19      169.06      143.83     41.90 o 
  -1   5  19      173.03      172.38     49.95 o 
   0   5  19       74.73       67.43     11.08 o 
   1   5  19        6.30        8.70     28.68 o 
   2   5  19        3.38        1.36     17.83 o 
   3   5  19       50.25       47.46     10.79 o 
   4   5  19      114.28      110.93     13.33 o 
   5   5  19        3.67        5.44     27.73 o 
  -8   6  19      152.52      169.66     30.45 o 
  -7   6  19       70.23       67.70     15.57 o 
  -6   6  19      304.09      317.30     33.84 o 
  -5   6  19      166.94      187.06     29.81 o 
  -4   6  19       90.22       95.71     33.44 o 
  -3   6  19       12.35       28.28     46.22 o 
  -2   6  19      968.53      922.82     50.63 o 
  -1   6  19     1096.74     1319.88     83.37 o 
   0   6  19     1380.05     1326.30    245.25 o 
   1   6  19      268.08      237.63     91.36 o 
   2   6  19      131.43      107.67    110.93 o 
   3   6  19      210.27      226.22     46.77 o 
   4   6  19       70.40       56.83     28.01 o 
  -8   7  19       36.41       38.34     14.68 o 
  -7   7  19       43.74       45.13     11.40 o 
  -6   7  19        2.58       -0.27     11.63 o 
  -5   7  19        9.99        5.17     22.57 o 
  -4   7  19        0.24       -2.72     13.87 o 
  -3   7  19       12.59       19.85     14.68 o 
  -2   7  19      116.07       99.51     34.53 o 
  -1   7  19      323.40      269.28     88.82 o 
   0   7  19      158.30      146.55    148.45 o 
   1   7  19      117.33       90.27    111.75 o 
   2   7  19      866.89      777.61    113.65 o 
   3   7  19      632.24      553.03    125.34 o 
   4   7  19      499.55      453.52     79.39 o 
  -7   8  19        2.89        0.92      7.89 o 
  -6   8  19      130.82      123.17     27.00 o 
  -5   8  19      521.11      513.88     91.63 o 
  -4   8  19      278.09      278.15    107.94 o 
  -3   8  19      151.21      135.95    121.81 o 
  -2   8  19      748.60      728.67    167.76 o 
  -1   8  19      163.95      145.73    147.09 o 
   0   8  19       89.53       78.58     41.06 o 
   1   8  19        9.68       12.24     15.23 o 
   2   8  19      214.96      168.57     63.89 o 
   3   8  19       35.38       44.59     41.60 o 
  -7   9  19      232.83      199.03     58.54 o 
  -6   9  19      829.27      771.36    175.64 o 
  -5   9  19     1252.75     1500.31    188.69 o 
  -4   9  19      822.20      766.20    182.98 o 
  -3   9  19      399.13      377.66     98.97 o 
  -2   9  19      560.62      466.03    156.07 o 
  -1   9  19      226.22      221.32     79.94 o 
   0   9  19       25.77       17.13     32.63 o 
   1   9  19       26.34       34.53     22.02 o 
   2   9  19      179.32      136.22     69.60 o 
   3   9  19       24.54       15.50     38.07 o 
  -6  10  19        5.41        3.26     22.30 o 
  -5  10  19      105.93       94.89     30.18 o 
  -4  10  19      164.91      154.44     61.18 o 
  -3  10  19      371.49      323.01    120.99 o 
  -2  10  19      551.74      485.33    181.90 o 
  -1  10  19      508.94      427.96    142.47 o 
   0  10  19        4.15       29.09     44.86 o 
   1  10  19      161.14      173.74     39.15 o 
   2  10  19      340.44      342.31     65.25 o 
  -5  11  19       45.48       48.40     15.77 o 
  -4  11  19       34.50       34.80     35.89 o 
  -3  11  19        2.37       -1.09     26.10 o 
  -2  11  19       26.65       17.67     27.46 o 
  -1  11  19       24.63       13.59     47.04 o 
   0  11  19      177.69      180.27     40.24 o 
   1  11  19       40.82       32.08     36.43 o 
  -4  12  19       13.69        7.88     20.66 o 
  -3  12  19       57.54       54.38     33.71 o 
  -2  12  19       83.85       70.42     32.63 o 
  -1  12  19      121.49      123.71     61.45 o 
   0  12  19      367.81      370.59     94.89 o 
  -8   0  20       39.01       42.96     12.78 o 
  -7   0  20      627.22      649.01     39.42 o 
  -6   0  20     1109.88     1107.69    115.28 o 
  -5   0  20       93.27       85.10     30.84 o 
  -4   0  20      158.36      149.27     50.03 o 
  -3   0  20       12.37        6.25     22.78 o 
  -2   0  20        6.77        0.79      9.29 o 
  -1   0  20        0.94        0.00      9.87 o 
   0   0  20      130.72       88.09     31.81 o 
   1   0  20      311.95      307.51     65.80 o 
   2   0  20      312.46      299.35    116.91 o 
   3   0  20      216.35      191.14     54.92 o 
   4   0  20       94.10       74.23     27.19 o 
   5   0  20       54.98       62.26     29.64 o 
  -8   1  20        0.76       -1.63     10.33 o 
  -7   1  20        0.65       -1.63     16.04 o 
  -6   1  20       27.40       27.73      6.76 o 
  -5   1  20       72.66       78.31     14.00 o 
  -4   1  20      206.29      222.68     10.36 o 
  -3   1  20       28.86       32.90     37.77 o 
  -2   1  20      522.12      458.28     46.09 o 
  -1   1  20      399.23      397.51     58.86 o 
   0   1  20      270.85      304.52     62.77 o 
   1   1  20       21.41       41.87     44.65 o 
   2   1  20      203.72      168.03     65.65 o 
   3   1  20      521.97      530.74     76.73 o 
   4   1  20       29.18       14.68     21.29 o 
   5   1  20       45.30       41.06     30.45 o 
  -8   2  20      255.90      260.47     67.70 o 
  -7   2  20     1370.31     1474.21    172.92 o 
  -6   2  20     1320.87     1148.21     38.96 o 
  -5   2  20     1606.16     1653.24     66.20 o 
  -4   2  20     1588.84     1499.56     68.25 o 
  -3   2  20     1246.09     1213.30     80.24 o 
  -2   2  20     1242.33     1415.02     74.34 o 
  -1   2  20      798.80      721.68     97.20 o 
   0   2  20      669.07      532.21     58.12 o 
   1   2  20      237.25      184.89     78.59 o 
   2   2  20      160.08      145.46     43.74 o 
   3   2  20       57.82       87.01     34.30 o 
   4   2  20       22.59       36.32     21.75 o 
   5   2  20       96.18       84.02     41.60 o 
  -8   3  20       76.84       91.63     19.58 o 
  -7   3  20      107.67       98.43     23.65 o 
  -6   3  20       13.80       23.65      9.44 o 
  -5   3  20      223.82      230.29     12.34 o 
  -4   3  20        0.19       -2.30      7.95 o 
  -3   3  20        0.33       -1.09      7.97 o 
  -2   3  20       34.64       58.00     18.32 o 
  -1   3  20      337.70      331.31     28.82 o 
   0   3  20        1.11       44.32     35.77 o 
   1   3  20       97.67       94.35     14.61 o 
   2   3  20      212.20      208.31     20.05 o 
   3   3  20      351.69      360.53     46.90 o 
   4   3  20      169.49      160.15     25.40 o 
  -8   4  20        0.16       -1.90     14.14 o 
  -7   4  20       80.94       90.54     47.85 o 
  -6   4  20      382.77      377.00     66.77 o 
  -5   4  20        3.11        2.99     13.06 o 
  -4   4  20       15.54       13.59     11.51 o 
  -3   4  20        0.55       -1.36      8.86 o 
  -2   4  20        3.79        3.85      8.25 o 
  -1   4  20      176.21      158.78     19.79 o 
   0   4  20       43.44       36.43     14.47 o 
   1   4  20       14.53       33.71     24.64 o 
   2   4  20       93.48      105.08     43.51 o 
   3   4  20       21.10       56.01     20.23 o 
   4   4  20      101.72       97.61     19.42 o 
  -8   5  20       25.10       12.51     22.57 o 
  -7   5  20        1.73        2.72     22.57 o 
  -6   5  20       16.14       10.69     11.04 o 
  -5   5  20       62.44       46.62     27.95 o 
  -4   5  20       59.09       57.64     14.96 o 
  -3   5  20      122.12      106.58     47.04 o 
  -2   5  20       21.80       23.65     26.92 o 
  -1   5  20        4.30        5.17      7.03 o 
   0   5  20       35.27       26.92     24.80 o 
   1   5  20       39.98       56.01     17.69 o 
   2   5  20      129.26      146.82     26.01 o 
   3   5  20       51.50       51.68     24.60 o 
   4   5  20        0.35        1.54     12.28 o 
  -7   6  20       48.02       31.54     27.46 o 
  -6   6  20      389.69      356.45     47.82 o 
  -5   6  20      255.37      196.85     62.29 o 
  -4   6  20      169.06      162.86     38.00 o 
  -3   6  20       24.64       25.83     47.31 o 
  -2   6  20       99.83      116.64     78.03 o 
  -1   6  20      427.45      378.20    138.12 o 
   0   6  20      277.56      227.57     57.91 o 
   1   6  20       74.89       80.21     31.81 o 
   2   6  20       75.58       66.89     60.36 o 
   3   6  20      190.89      219.15     57.10 o 
  -7   7  20       52.24       46.53     11.65 o 
  -6   7  20      140.74      157.97     27.88 o 
  -5   7  20        0.32        2.18     12.73 o 
  -3   7  20        0.23       -2.45     22.57 o 
  -2   7  20        4.30        3.53     33.17 o 
  -1   7  20       87.73      112.56     37.79 o 
   0   7  20        0.77        0.00     22.02 o 
   1   7  20       15.45       16.31     24.47 o 
   2   7  20       40.97       30.18     33.17 o 
   3   7  20       91.27      106.31     49.76 o 
  -7   8  20      156.72      147.64     41.15 o 
  -6   8  20      162.29      123.44     55.06 o 
  -5   8  20      302.83      259.66     94.62 o 
  -4   8  20      170.55      161.50    103.86 o 
  -3   8  20      161.19      154.98     92.44 o 
  -2   8  20      407.87      332.25     99.24 o 
  -1   8  20      506.57      462.22    142.47 o 
   0   8  20      375.07      336.88    130.51 o 
   1   8  20      395.80      354.28     96.25 o 
   2   8  20      129.54      128.88     57.10 o 
   3   8  20       51.67       44.59     22.30 o 
  -6   9  20      196.17      193.09     21.94 o 
  -5   9  20      200.36      184.07     31.27 o 
  -4   9  20       12.24        9.24     23.11 o 
  -3   9  20       32.81       33.71     25.29 o 
  -2   9  20      125.25      126.43     36.98 o 
  -1   9  20       77.93       68.79     46.22 o 
   0   9  20       71.59       67.97     42.42 o 
   1   9  20       25.90       35.07     27.73 o 
   2   9  20       82.37       76.40     39.42 o 
  -5  10  20        2.17        2.45     26.37 o 
  -4  10  20       78.48       94.89     16.31 o 
  -3  10  20       20.09       14.68     15.77 o 
  -2  10  20      273.57      238.99     66.07 o 
  -1  10  20      168.14      152.26     57.64 o 
   0  10  20       52.34       45.41     29.09 o 
   1  10  20      372.61      346.66     44.59 o 
  -4  11  20       55.70       63.62     44.05 o 
  -3  11  20      249.05      258.03     69.06 o 
  -2  11  20      119.34      129.97     41.60 o 
  -1  11  20        5.49        4.08     34.80 o 
   0  11  20       20.77        7.34     38.34 o 
  -8   1  21       73.28       59.00     28.28 o 
  -7   1  21      354.67      315.94    107.67 o 
  -6   1  21      894.40     1212.37     77.49 o 
  -5   1  21       92.80       61.72     41.61 o 
  -4   1  21      263.70      247.42     43.43 o 
  -3   1  21      520.25      802.21     91.36 o 
  -2   1  21      537.64      484.80     40.87 o 
  -1   1  21      287.76      230.29     85.25 o 
   0   1  21      218.01      177.00     88.84 o 
   1   1  21      580.73      482.07     64.46 o 
   2   1  21      296.94      283.04     42.47 o 
   3   1  21       43.90       32.90     26.83 o 
   4   1  21        1.53        0.00     18.92 o 
  -8   2  21        4.39        6.53     22.02 o 
  -7   2  21       24.72       30.45     13.05 o 
  -6   2  21      270.88      270.53     31.27 o 
  -5   2  21      261.27      276.52     38.64 o 
  -4   2  21       40.03       38.88      9.29 o 
  -3   2  21        8.80        5.98      9.16 o 
  -2   2  21       12.04       12.57      8.95 o 
  -1   2  21       18.41       17.91      8.25 o 
   0   2  21      180.29      184.62     26.50 o 
   1   2  21        8.61       51.39     31.13 o 
   2   2  21        0.19       -0.54     21.81 o 
   3   2  21       24.78       22.57     23.59 o 
   4   2  21        0.25       -1.90     19.07 o 
  -8   3  21       35.53       23.11     12.51 o 
  -7   3  21       55.56       38.34     29.64 o 
  -6   3  21      436.01      390.98     87.82 o 
  -5   3  21       90.15       94.62     26.85 o 
  -4   3  21       18.26       15.02     11.60 o 
  -3   3  21        8.31       18.62      8.15 o 
  -2   3  21        2.06        1.90     14.83 o 
  -1   3  21        0.66       -0.72      7.51 o 
   0   3  21      102.32       96.52     16.61 o 
   1   3  21        4.75       -0.54     20.30 o 
   2   3  21        0.74        2.99     14.76 o 
   3   3  21        0.48       -1.36     12.89 o 
   4   3  21        3.42       -0.27     16.96 o 
  -7   4  21       97.24       82.93     29.91 o 
  -6   4  21      282.60      275.16     27.21 o 
  -5   4  21        7.58        1.09     19.21 o 
  -4   4  21        0.45        1.90      9.65 o 
  -3   4  21        8.77        9.52     12.01 o 
  -2   4  21       39.98       41.60     15.02 o 
  -1   4  21       98.43      103.61     22.91 o 
   0   4  21        0.33        3.26     22.11 o 
   1   4  21        9.41       12.78     16.05 o 
   2   4  21      111.78      100.60     17.29 o 
   3   4  21      298.38      302.07     38.85 o 
   4   4  21       85.12       87.01     19.30 o 
  -7   5  21        5.47        3.26     23.11 o 
  -6   5  21      140.09      137.03     31.09 o 
  -5   5  21      542.66      461.67     64.75 o 
  -4   5  21      165.22      127.52     75.33 o 
  -3   5  21      613.86      556.84     42.19 o 
  -2   5  21      806.25      713.18    106.85 o 
  -1   5  21      901.18     1188.99    105.77 o 
   0   5  21      467.47      439.51     52.16 o 
   1   5  21     1012.42     1217.27     82.22 o 
   2   5  21      274.82      251.77     86.62 o 
   3   5  21      128.88      155.25     35.28 o 
  -7   6  21        3.90        3.81     19.03 o 
  -6   6  21       26.62       24.74     10.64 o 
  -5   6  21       58.56       58.19     15.60 o 
  -4   6  21        0.15       -1.90     12.31 o 
  -3   6  21        2.14       -0.27     17.13 o 
  -2   6  21        1.24       -2.72     19.58 o 
  -1   6  21        3.72        4.35     11.69 o 
   0   6  21       16.24       45.95     36.71 o 
   1   6  21      109.11      136.22     38.07 o 
   2   6  21      227.36      240.08     52.75 o 
   3   6  21      145.83      169.12     76.13 o 
  -6   7  21       52.71       57.37     11.81 o 
  -5   7  21        1.94       -1.82      8.52 o 
  -4   7  21        1.22        0.00     18.49 o 
  -3   7  21        0.69       -1.36     21.48 o 
  -2   7  21      135.40      147.37     25.29 o 
  -1   7  21        9.78        1.90     41.87 o 
   0   7  21       92.29       86.19     34.26 o 
   1   7  21       96.28      116.37     14.14 o 
   2   7  21        0.53        1.63     27.46 o 
  -6   8  21      339.70      348.57     56.43 o 
  -5   8  21      253.76      266.73     39.47 o 
  -4   8  21       96.10      118.82     56.28 o 
  -3   8  21        5.47        5.98     20.94 o 
  -2   8  21       32.66       37.79     25.01 o 
  -1   8  21        4.02        5.44     21.75 o 
   0   8  21       58.25       54.38     22.02 o 
   1   8  21        1.53        1.90     27.19 o 
   2   8  21       92.72       87.55     20.94 o 
  -5   9  21      559.57      517.41    198.48 o 
  -4   9  21      909.45      813.50    145.19 o 
  -3   9  21     1004.54      952.71    137.58 o 
  -2   9  21     1127.87     1251.80     78.03 o 
  -1   9  21      633.66      955.71    114.47 o 
   0   9  21      258.05      184.07    103.59 o 
   1   9  21      473.39      416.54    172.38 o 
  -3  10  21       83.65       78.03     30.72 o 
  -2  10  21        2.30        4.89     18.49 o 
  -1  10  21       31.58       33.17     15.77 o 
   0  10  21        0.19       -1.09     20.94 o 
  -4   0  22       36.23       32.08     47.04 o 
  -3   0  22       72.46       61.18     20.39 o 
  -2   0  22       12.22       11.69     11.96 o 
  -1   0  22      105.35      110.39     15.50 o 
   0   0  22       23.72        8.97     17.67 o 
   1   0  22      360.11      390.17     14.95 o 
   2   0  22       98.82       94.62     15.23 o 
   3   0  22       98.86      101.69     17.67 o 
  -4   1  22      165.49      164.77     36.57 o 
  -3   1  22       96.99       97.07     57.95 o 
  -2   1  22      283.23      271.89     54.46 o 
  -1   1  22      117.26      120.18     38.66 o 
   0   1  22       10.00       13.87     15.16 o 
   1   1  22        6.70        5.71     10.18 o 
   2   1  22       10.55       12.51     15.33 o 
   3   1  22        0.67        1.63     11.50 o 
  -5   2  22      312.43      299.63     68.79 o 
  -4   2  22      631.50      621.82     53.34 o 
  -3   2  22     1131.57     1367.08     49.43 o 
  -2   2  22      670.46      635.96     53.66 o 
  -1   2  22      812.37     1103.34     61.72 o 
   0   2  22      657.02      637.32    125.30 o 
   1   2  22      750.07      990.72     57.74 o 
   2   2  22      431.04      343.95     72.69 o 
   3   2  22      333.25      286.30     50.55 o 
  -5   3  22       23.37       17.94     11.69 o 
  -4   3  22       77.53       74.23     42.14 o 
  -3   3  22      111.69      129.69     28.81 o 
  -2   3  22       33.24       29.09     25.40 o 
  -1   3  22      161.44      188.97     42.63 o 
   0   3  22       60.47       58.42     21.33 o 
   1   3  22       21.27       31.54     14.21 o 
   2   3  22       13.36       12.24     21.16 o 
   3   3  22        0.10        0.27     14.08 o 
  -5   4  22        1.22        1.09     10.88 o 
  -4   4  22      107.65       86.19     21.75 o 
  -3   4  22        3.27        1.09     28.01 o 
  -2   4  22       33.17       34.90      7.34 o 
  -1   4  22        0.61        0.27     13.28 o 
   0   4  22       88.58       80.31     20.26 o 
   1   4  22        9.30        9.24     12.52 o 
   2   4  22       65.26       69.64     19.73 o 
   3   4  22        2.07        1.63     18.07 o 
  -5   5  22      100.54       97.88     22.57 o 
  -4   5  22        7.53        4.89     11.96 o 
  -3   5  22      168.93      143.29     25.01 o 
  -2   5  22       80.77       78.85     33.17 o 
  -1   5  22       53.57       40.24     16.04 o 
   0   5  22        7.21        5.14     19.54 o 
   1   5  22       22.72       20.73     19.97 o 
   2   5  22        3.19        0.54     14.74 o 
  -5   6  22      112.01       95.43     36.16 o 
  -4   6  22       70.69       76.13     64.98 o 
  -3   6  22       76.83      111.48     63.35 o 
  -2   6  22      127.90      120.99     53.83 o 
  -1   6  22        5.00        2.45     30.18 o 
   0   6  22       12.86       28.01     27.19 o 
   1   6  22      132.18      137.58     64.17 o 
   2   6  22      325.02      320.02     94.62 o 
  -6   7  22        0.57        1.90     14.95 o 
  -5   7  22        0.60       -2.45     14.68 o 
  -4   7  22       65.07       61.18     33.71 o 
  -3   7  22       52.82       40.78     22.30 o 
  -2   7  22       42.05       41.33     19.30 o 
  -1   7  22       26.62       18.22     23.38 o 
   1   7  22        1.36        3.81     28.28 o 
  -5   8  22      447.26      348.02    119.36 o 
  -4   8  22      520.50      468.20    113.92 o 
  -3   8  22      181.21      194.68     95.16 o 
  -2   8  22       73.84       79.94     52.48 o 
  -1   8  22      140.52      108.21    108.21 o 
   0   8  22      704.25      659.61    132.41 o 
   1   8  22      270.33      214.80     97.88 o 
  -4   9  22        5.50        3.26     22.84 o 
  -3   9  22        9.50       10.06     14.68 o 
  -2   9  22        5.65        7.34     22.57 o 
  -1   9  22       10.39        7.34     33.99 o 
   0   9  22       17.28       19.58     25.01 o 
  -4   1  23      111.03      122.90     56.55 o 
  -3   1  23       32.51       43.77     31.16 o 
  -2   1  23      102.31       88.26     27.17 o 
  -1   1  23      100.63       78.85     60.96 o 
   0   1  23      400.56      394.79     74.26 o 
   1   1  23      213.10      157.70     39.48 o 
   2   1  23      121.31      131.32     24.64 o 
  -4   2  23       45.92       39.97     20.66 o 
  -3   2  23       59.74       44.16     21.34 o 
  -2   2  23       38.69       37.25     17.57 o 
  -1   2  23       19.23       19.30      9.93 o 
   0   2  23        0.14       -0.54     19.71 o 
   1   2  23       28.32       30.45     18.36 o 
   2   2  23        6.18        2.72     11.61 o 
  -4   3  23      361.94      303.70     80.48 o 
  -3   3  23      148.85      165.72     24.13 o 
  -2   3  23       29.33       36.67     19.33 o 
  -1   3  23       95.95       92.17     21.40 o 
   0   3  23       97.86       68.79     28.41 o 
   1   3  23       16.39       10.88     20.25 o 
   2   3  23        1.61        2.82     11.30 o 
  -5   4  23        7.40        5.17      8.16 o 
  -4   4  23       10.06        6.53     32.90 o 
  -3   4  23      269.35      232.74     69.06 o 
  -2   4  23      110.75      115.28     38.71 o 
  -1   4  23       78.11      123.17     31.91 o 
   0   4  23      111.88       86.46     23.91 o 
   1   4  23       37.46       29.64     13.81 o 
   2   4  23        0.27        1.09      8.48 o 
  -5   5  23       52.21       51.39     34.80 o 
  -4   5  23      120.34      141.93     74.50 o 
  -3   5  23       27.96       41.33     32.08 o 
  -2   5  23       43.43       36.43     22.57 o 
  -1   5  23      145.75      164.77     49.21 o 
   0   5  23       59.30       42.14     77.76 o 
   1   5  23      194.52      138.39     78.93 o 
  -5   6  23      198.60      204.46     42.42 o 
  -4   6  23      156.18      144.10     60.63 o 
  -3   6  23       38.39       26.92     23.93 o 
  -2   6  23       12.19       15.50     32.08 o 
  -1   6  23      169.96      182.44     63.35 o 
   0   6  23       33.78       23.93     45.41 o 
   1   6  23       86.74      101.69     36.43 o 
  -4   7  23      212.32      188.15     83.20 o 
  -3   7  23       57.15       34.53     49.21 o 
  -2   7  23      139.91      163.68     34.53 o 
  -1   7  23       86.48       70.96     38.88 o 
   0   7  23      293.94      310.50     78.03 o 
  -3   8  23      483.01      429.32    144.92 o 
  -2   8  23      560.56      544.06    166.13 o 
  -1   8  23      212.59      160.69     89.45 o 
  -3   0  24      266.44      231.11    106.58 o 
  -2   0  24      385.12      324.37    103.59 o 
  -1   0  24      433.64      426.06    112.29 o 
   0   0  24      278.46      257.75     53.29 o 
   1   0  24       58.18       41.87     32.08 o 
  -3   1  24      465.82      466.57     56.06 o 
  -2   1  24      249.56      249.05     77.16 o 
  -1   1  24       66.34       85.92     41.85 o 
   0   1  24      348.64      338.24     45.20 o 
   1   1  24      392.06      384.46     48.93 o 
  -4   2  24        1.22       -2.45      8.97 o 
  -3   2  24       24.64       23.65     23.38 o 
  -2   2  24       28.02       23.11     10.66 o 
  -1   2  24      123.10       94.89     33.32 o 
   0   2  24       87.38      111.48     26.51 o 
   1   2  24       23.49       20.60     10.26 o 
  -4   3  24       40.54       57.10     27.46 o 
  -3   3  24      104.23       93.80     32.08 o 
  -2   3  24       35.60       51.39     21.41 o 
  -1   3  24       12.83       12.81     14.96 o 
   0   3  24      147.85      146.55     21.47 o 
   1   3  24      300.04      305.88     38.68 o 
  -4   4  24      224.33      212.62     96.52 o 
  -3   4  24      235.65      211.80     54.11 o 
  -2   4  24       85.19      101.69     42.53 o 
  -1   4  24      261.64      269.99     62.28 o 
   0   4  24      343.01      311.99     61.49 o 
  -4   5  24        2.47        1.90     22.02 o 
  -3   5  24        0.09        2.18     15.23 o 
  -2   5  24       12.57       15.23     15.23 o 
  -1   5  24        7.71        2.72     21.21 o 
   0   5  24      145.16      148.18     45.13 o 
  -3   6  24       34.04       34.53     25.01 o 
  -2   6  24        0.32        1.90     23.38 o 
  -1   6  24       24.56       16.31     28.28 o 
  -3   1  25       70.54       64.98     15.50 o 
  -2   1  25        3.39        3.26     13.64 o 
  -1   1  25       18.44       17.94     14.11 o 
  -3   2  25        3.09        3.81     22.30 o 
  -2   2  25        1.77        1.36      9.59 o 
  -1   2  25        0.26        0.13      7.97 o 
  -3   3  25      115.52       88.09     61.18 o 
  -2   3  25      249.11      214.25     47.85 o 
                                                 
